# Supplementary material for: Ethyl 2-(2-oxo-4-phenyl-2,3-dihydro-1H-1,5-benzodiazepin-1-yl)acetate
Source: Acta Crystallogr Sect E Struct Rep Online. 2010 Jul 21;66(Pt 8):o2070. doi: 10.1107/S1600536810028278 (PMC3007495; doi:10.1107/S1600536810028278)
Supplement: Supplementary file 1 [file e-66-o2070-sup1.cif]

##############################################################################
###                                                                        ###
###        Electronic paper (Acta Crystallographica Section E)             ###
###                                                                        ###
##############################################################################
#                                                                            #
# This CIF contains the data in a paper accepted for publication in Acta     #
# Crystallographica Section E. It conforms to the requirements of Notes      #
# for Authors for Section E, and has been peer reviewed under the auspices   #
# of the IUCr Commission on Journals.                                        #
#                                                                            #
# Full details of the Crystallographic Information File format               #
# are given in the paper "The Crystallographic Information File (CIF):       #
# a New Standard Archive File for Crystallography" by S. R. Hall, F. H.      #
# Allen and I. D. Brown [Acta Cryst. (1991), A47, 655-685].                  #
#                                                                            #
# The current version of the core CIF dictionary is obtainable from          #
# ftp://ftp.iucr.org/pub/cif_core.dic. The current version number is 2.4.    #
#                                                                            #
# Software is freely available for graphical display of the structure(s) in  #
# this CIF.  For information consult the CIF home page http://www.iucr.org/  #
# cif/home.html                                                              #
#                                                                            #
# This file may be used for bona fide research purposes within the           #
# scientific community so long as proper attribution is given to the journal # 
# article from which it was obtained.                                        #
#                                                                            #
##############################################################################
                                             
data_global
_audit_creation_method     SHELXL97
_journal_date_recd_electronic     2010-07-07
_journal_date_accepted     2010-07-15
_journal_name_full     'Acta Crystallographica, Section E'
_journal_year     2010
_journal_volume     66
_journal_issue      8
_journal_page_first     o2070
_journal_page_last     o2070
_journal_paper_category     QO
_journal_coeditor_code     ZS2051
_publ_contact_author
;
     Dr. Seik Weng Ng
     Department of Chemistry
     University of Malaya
     50603 Kuala Lumpur
     Malaysia
;
_publ_contact_author_email     seikweng@um.edu.my
_publ_contact_author_fax     '03 7967 4193'
_publ_contact_author_phone     '03 7967 6778'
_publ_section_title
;
Ethyl 2-(2-oxo-4-phenyl-2,3-dihydro-1<i>H</i>-1,5-benzodiazepin-1-yl)acetate
;
loop_
    _publ_author_name
    _publ_author_address
    'Ballo, Daouda'
;
Laboratoire de Chimie Organique H\'et\'erocyclique
P\^ole de Comp\'etences Pharmacochimie
Universit\'e Mohammed V-Agdal
BP 1014 Avenue Ibn Batout
Rabat
Morocco
;
    'Ahabchane, Noureddine Hamou'
;
Laboratoire de Chimie Organique H\'et\'erocyclique
P\^ole de Comp\'etences Pharmacochimie
Universit\'e Mohammed V-Agdal
BP 1014 Avenue Ibn Batout
Rabat
Morocco
;
    'Zouihri, Hafid'
;
CNRST Division UATRS
Angle Allal Fassi/FAR
BP 8027 Hay Riad
Rabat
Morocco
;
    'Essassi, El Mokhtar'
;
Laboratoire de Chimie Organique H\'et\'erocyclique
P\^ole de Comp\'etences Pharmacochimie
Universit\'e Mohammed V-Agdal
BP 1014 Avenue Ibn Batout
Rabat
Morocco
;
    'Ng, Seik Weng'
;
Department of Chemistry
University of Malaya
50603 Kuala Lumpur
Malaysia
;
_publ_section_synopsis     .
data_I
_audit_creation_method     SHELXL-97
_chemical_name_systematic
;
Ethyl 2-(2-oxo-4-phenyl-2,3-dihydro-1<i>H</i>-1,5-benzodiazepin-1-yl)acetate
;
_chemical_name_common     ?
_chemical_formula_moiety     'C19 H18 N2 O3'
_chemical_formula_sum     'C19 H18 N2 O3'
_chemical_formula_iupac     'C19 H18 N2 O3'
_chemical_formula_weight     322.35
_chemical_melting_point     ?
_symmetry_cell_setting     monoclinic
_symmetry_space_group_name_H-M     'P 21/c'
_symmetry_space_group_name_Hall     '-P 2ybc'
loop_
    _symmetry_equiv_pos_as_xyz
    'x, y, z'
    '-x, y+1/2, -z+1/2'
    '-x, -y, -z'
    'x, -y-1/2, z-1/2'
_cell_length_a     12.5198(4)
_cell_length_b     11.7911(3)
_cell_length_c     11.2058(3)
_cell_angle_alpha     90.00
_cell_angle_beta     97.843(2)
_cell_angle_gamma     90.00
_cell_volume     1638.75(8)
_cell_formula_units_Z     4
_cell_measurement_reflns_used     3291
_cell_measurement_theta_min     2.4
_cell_measurement_theta_max     23.1
_cell_measurement_temperature     293(2)
_exptl_crystal_description     Prism
_exptl_crystal_colour     Yellow
_exptl_crystal_size_max     0.30
_exptl_crystal_size_mid     0.15
_exptl_crystal_size_min     0.10
_exptl_crystal_density_diffrn     1.307
_exptl_crystal_density_meas     ?
_exptl_crystal_density_method     'not measured'
_exptl_crystal_F_000     680
_exptl_absorpt_coefficient_mu     0.089
_exptl_absorpt_correction_type     none
_diffrn_ambient_temperature     293(2)
_diffrn_radiation_type     MoK\a
_diffrn_radiation_wavelength     0.71073
_diffrn_radiation_source     'fine-focus sealed tube'
_diffrn_radiation_monochromator     graphite
_diffrn_measurement_device_type     'Bruker X8 APEXII'
_diffrn_measurement_method     '\f and \w scans'
_diffrn_detector_area_resol_mean     ?
_diffrn_reflns_number     13943
_diffrn_reflns_av_R_equivalents     0.0328
_diffrn_reflns_av_sigmaI/netI     0.0300
_diffrn_reflns_theta_min     2.52
_diffrn_reflns_theta_max     25.47
_diffrn_reflns_theta_full     25.47
_diffrn_measured_fraction_theta_max     0.995
_diffrn_measured_fraction_theta_full     0.995
_diffrn_reflns_limit_h_min     -15
_diffrn_reflns_limit_h_max     15
_diffrn_reflns_limit_k_min     -14
_diffrn_reflns_limit_k_max     14
_diffrn_reflns_limit_l_min     -13
_diffrn_reflns_limit_l_max     13
_diffrn_standards_number     0
_diffrn_standards_interval_count     0
_diffrn_standards_interval_time     0
_diffrn_standards_decay_%     0
_reflns_number_total     3029
_reflns_number_gt     2195
_reflns_threshold_expression     I>2\s(I)
_refine_ls_structure_factor_coef     Fsqd
_refine_ls_matrix_type     full
_refine_ls_R_factor_all     0.0564
_refine_ls_R_factor_gt     0.0366
_refine_ls_wR_factor_gt     0.1011
_refine_ls_wR_factor_ref     0.1141
_refine_ls_goodness_of_fit_ref     0.998
_refine_ls_restrained_S_all     0.998
_refine_ls_number_reflns     3029
_refine_ls_number_parameters     217
_refine_ls_number_restraints     0
_refine_ls_hydrogen_treatment     constr
_refine_ls_weighting_scheme     calc
_refine_ls_weighting_details
                 'calc w=1/[\s^2^(Fo^2^)+(0.0707P)^2^] where P=(Fo^2^+2Fc^2^)/3'
_atom_sites_solution_hydrogens     geom
_atom_sites_solution_primary     direct
_atom_sites_solution_secondary     difmap
_refine_ls_shift/su_max     0.001
_refine_ls_shift/su_mean     0.001
_refine_diff_density_max     0.123
_refine_diff_density_min     -0.146
_refine_ls_extinction_method     none
_refine_ls_extinction_coef     ?
loop_
    _atom_type_symbol
    _atom_type_description
    _atom_type_scat_dispersion_real
    _atom_type_scat_dispersion_imag
    _atom_type_scat_source
    'C' 'C' 0.0033 0.0016
                         'International Tables Vol C Tables 4.2.6.8 and 6.1.1.4'
    'H' 'H' 0.0000 0.0000
                         'International Tables Vol C Tables 4.2.6.8 and 6.1.1.4'
    'N' 'N' 0.0061 0.0033
                         'International Tables Vol C Tables 4.2.6.8 and 6.1.1.4'
    'O' 'O' 0.0106 0.0060
                         'International Tables Vol C Tables 4.2.6.8 and 6.1.1.4'
_computing_data_collection     'APEX2 (Bruker, 2008)'
_computing_cell_refinement     'SAINT (Bruker, 2008)'
_computing_data_reduction     'SAINT (Bruker, 2008)'
_computing_structure_solution     'SHELXS97 (Sheldrick, 2008)'
_computing_structure_refinement     'SHELXL97 (Sheldrick, 2008)'
_computing_molecular_graphics     'X-SEED (Barbour, 2001)'
_computing_publication_material     'publCIF (Westrip, 2010)'
loop_
    _atom_site_type_symbol
    _atom_site_label
    _atom_site_fract_x
    _atom_site_fract_y
    _atom_site_fract_z
    _atom_site_U_iso_or_equiv
    _atom_site_adp_type
    _atom_site_calc_flag
    _atom_site_refinement_flags
    _atom_site_occupancy
    _atom_site_disorder_assembly
    _atom_site_disorder_group
    O O1 0.45383(9) 0.67927(10) 0.34251(11) 0.0662(4) Uani d . 1 . .
    O O2 0.43414(9) 0.64804(9) 0.06491(11) 0.0604(3) Uani d . 1 . .
    O O3 0.60915(8) 0.69533(8) 0.08966(10) 0.0488(3) Uani d . 1 . .
    N N1 0.39095(10) 0.82128(10) 0.21765(12) 0.0460(3) Uani d . 1 . .
    N N2 0.16060(9) 0.76218(10) 0.14862(11) 0.0438(3) Uani d . 1 . .
    C C1 0.15443(12) 0.57820(13) 0.23365(13) 0.0452(4) Uani d . 1 . .
    C C2 0.21662(14) 0.49224(14) 0.29222(16) 0.0599(5) Uani d . 1 . .
    H H2 0.2822 0.5097 0.3381 0.072 Uiso calc R 1 . .
    C C3 0.18218(17) 0.38119(15) 0.28306(18) 0.0690(5) Uani d . 1 . .
    H H3 0.2253 0.3242 0.3214 0.083 Uiso calc R 1 . .
    C C4 0.08518(16) 0.35429(14) 0.21804(18) 0.0648(5) Uani d . 1 . .
    H H4 0.0618 0.2793 0.2132 0.078 Uiso calc R 1 . .
    C C5 0.02215(14) 0.43823(15) 0.15974(18) 0.0631(5) Uani d . 1 . .
    H H5 -0.0440 0.4202 0.1156 0.076 Uiso calc R 1 . .
    C C6 0.05711(13) 0.54944(13) 0.16671(15) 0.0525(4) Uani d . 1 . .
    H H6 0.0147 0.6057 0.1259 0.063 Uiso calc R 1 . .
    C C7 0.19264(11) 0.69709(12) 0.23782(13) 0.0423(4) Uani d . 1 . .
    C C8 0.27085(12) 0.73756(13) 0.34441(13) 0.0483(4) Uani d . 1 . .
    H H8A 0.2497 0.8118 0.3702 0.058 Uiso calc R 1 . .
    H H8B 0.2715 0.6853 0.4113 0.058 Uiso calc R 1 . .
    C C9 0.38018(12) 0.74323(13) 0.30496(14) 0.0478(4) Uani d . 1 . .
    C C10 0.49294(13) 0.81974(13) 0.16772(16) 0.0536(4) Uani d . 1 . .
    H H10A 0.5523 0.8288 0.2323 0.064 Uiso calc R 1 . .
    H H10B 0.4948 0.8828 0.1124 0.064 Uiso calc R 1 . .
    C C11 0.50622(12) 0.71043(12) 0.10251(13) 0.0431(4) Uani d . 1 . .
    C C12 0.63354(14) 0.59312(14) 0.02606(16) 0.0592(5) Uani d . 1 . .
    H H12A 0.6050 0.5992 -0.0586 0.071 Uiso calc R 1 . .
    H H12B 0.6010 0.5277 0.0593 0.071 Uiso calc R 1 . .
    C C13 0.75293(14) 0.58019(15) 0.04048(16) 0.0669(5) Uani d . 1 . .
    H H13A 0.7712 0.5132 -0.0011 0.100 Uiso calc R 1 . .
    H H13B 0.7803 0.5736 0.1245 0.100 Uiso calc R 1 . .
    H H13C 0.7843 0.6453 0.0074 0.100 Uiso calc R 1 . .
    C C14 0.31063(11) 0.90246(12) 0.17520(12) 0.0414(4) Uani d . 1 . .
    C C15 0.34293(13) 1.01399(12) 0.15912(14) 0.0511(4) Uani d . 1 . .
    H H15 0.4153 1.0333 0.1776 0.061 Uiso calc R 1 . .
    C C16 0.26962(15) 1.09539(14) 0.11653(16) 0.0595(5) Uani d . 1 . .
    H H16 0.2924 1.1694 0.1066 0.071 Uiso calc R 1 . .
    C C17 0.16234(15) 1.06815(14) 0.08833(15) 0.0596(5) Uani d . 1 . .
    H H17 0.1125 1.1238 0.0604 0.072 Uiso calc R 1 . .
    C C18 0.12908(13) 0.95835(13) 0.10160(14) 0.0528(4) Uani d . 1 . .
    H H18 0.0566 0.9402 0.0810 0.063 Uiso calc R 1 . .
    C C19 0.20182(12) 0.87328(12) 0.14543(12) 0.0418(4) Uani d . 1 . .
loop_
    _atom_site_aniso_label
    _atom_site_aniso_U_11
    _atom_site_aniso_U_22
    _atom_site_aniso_U_33
    _atom_site_aniso_U_12
    _atom_site_aniso_U_13
    _atom_site_aniso_U_23
    O1 0.0551(8) 0.0761(8) 0.0638(8) 0.0232(6) -0.0050(6) 0.0014(6)
    O2 0.0439(7) 0.0632(7) 0.0729(8) -0.0078(6) 0.0036(5) -0.0194(6)
    O3 0.0384(6) 0.0511(6) 0.0573(7) 0.0031(4) 0.0083(5) -0.0115(5)
    N1 0.0373(7) 0.0501(7) 0.0512(8) 0.0040(5) 0.0081(6) -0.0036(6)
    N2 0.0392(7) 0.0486(7) 0.0432(7) 0.0003(5) 0.0037(5) 0.0044(6)
    C1 0.0456(9) 0.0518(9) 0.0405(9) 0.0050(7) 0.0138(7) 0.0039(7)
    C2 0.0617(11) 0.0583(11) 0.0589(11) 0.0074(8) 0.0049(8) 0.0115(8)
    C3 0.0826(14) 0.0581(11) 0.0687(12) 0.0148(10) 0.0184(10) 0.0180(9)
    C4 0.0781(13) 0.0476(10) 0.0750(13) -0.0020(9) 0.0333(10) 0.0026(9)
    C5 0.0538(11) 0.0612(11) 0.0772(13) -0.0070(8) 0.0189(9) -0.0040(9)
    C6 0.0464(9) 0.0532(9) 0.0594(10) 0.0026(7) 0.0123(7) 0.0050(8)
    C7 0.0364(8) 0.0518(9) 0.0398(8) 0.0053(6) 0.0088(6) 0.0034(7)
    C8 0.0523(10) 0.0549(9) 0.0372(8) 0.0053(7) 0.0047(7) 0.0028(7)
    C9 0.0441(9) 0.0546(9) 0.0421(9) 0.0077(7) -0.0031(7) -0.0086(7)
    C10 0.0390(9) 0.0538(9) 0.0696(11) -0.0012(7) 0.0129(8) -0.0137(8)
    C11 0.0364(8) 0.0487(8) 0.0433(9) 0.0009(7) 0.0025(6) -0.0019(7)
    C12 0.0610(11) 0.0597(10) 0.0570(11) 0.0105(8) 0.0082(8) -0.0162(8)
    C13 0.0651(12) 0.0721(12) 0.0681(12) 0.0205(9) 0.0253(9) 0.0010(9)
    C14 0.0413(8) 0.0456(8) 0.0383(8) 0.0031(6) 0.0085(6) -0.0049(6)
    C15 0.0521(10) 0.0487(9) 0.0536(10) -0.0049(7) 0.0108(7) -0.0090(7)
    C16 0.0766(13) 0.0426(9) 0.0599(11) -0.0012(8) 0.0115(9) -0.0004(8)
    C17 0.0711(12) 0.0516(10) 0.0552(10) 0.0119(9) 0.0053(9) 0.0088(8)
    C18 0.0480(9) 0.0592(10) 0.0498(10) 0.0056(7) 0.0019(7) 0.0078(8)
    C19 0.0430(8) 0.0473(8) 0.0349(8) 0.0009(7) 0.0050(6) -0.0007(6)
loop_
    _geom_bond_atom_site_label_1
    _geom_bond_atom_site_label_2
    _geom_bond_site_symmetry_2
    _geom_bond_distance
    _geom_bond_publ_flag
    O1 C9 . 1.2207(17) ?
    O2 C11 . 1.1955(17) ?
    O3 C11 . 1.3281(17) ?
    O3 C12 . 1.4537(17) ?
    N1 C9 . 1.363(2) ?
    N1 C14 . 1.4224(17) ?
    N1 C10 . 1.4625(19) ?
    N2 C7 . 1.2805(18) ?
    N2 C19 . 1.4102(18) ?
    C1 C6 . 1.383(2) ?
    C1 C2 . 1.387(2) ?
    C1 C7 . 1.480(2) ?
    C2 C3 . 1.378(2) ?
    C2 H2 . 0.9300 ?
    C3 C4 . 1.366(3) ?
    C3 H3 . 0.9300 ?
    C4 C5 . 1.374(2) ?
    C4 H4 . 0.9300 ?
    C5 C6 . 1.381(2) ?
    C5 H5 . 0.9300 ?
    C6 H6 . 0.9300 ?
    C7 C8 . 1.515(2) ?
    C8 C9 . 1.496(2) ?
    C8 H8A . 0.9700 ?
    C8 H8B . 0.9700 ?
    C10 C11 . 1.502(2) ?
    C10 H10A . 0.9700 ?
    C10 H10B . 0.9700 ?
    C12 C13 . 1.489(2) ?
    C12 H12A . 0.9700 ?
    C12 H12B . 0.9700 ?
    C13 H13A . 0.9600 ?
    C13 H13B . 0.9600 ?
    C13 H13C . 0.9600 ?
    C14 C15 . 1.395(2) ?
    C14 C19 . 1.4005(19) ?
    C15 C16 . 1.368(2) ?
    C15 H15 . 0.9300 ?
    C16 C17 . 1.375(2) ?
    C16 H16 . 0.9300 ?
    C17 C18 . 1.374(2) ?
    C17 H17 . 0.9300 ?
    C18 C19 . 1.398(2) ?
    C18 H18 . 0.9300 ?
loop_
    _geom_angle_atom_site_label_1
    _geom_angle_atom_site_label_2
    _geom_angle_atom_site_label_3
    _geom_angle_site_symmetry_1
    _geom_angle_site_symmetry_3
    _geom_angle
    _geom_angle_publ_flag
    C11 O3 C12 . . 115.86(12) ?
    C9 N1 C14 . . 124.03(13) ?
    C9 N1 C10 . . 116.31(12) ?
    C14 N1 C10 . . 119.65(12) ?
    C7 N2 C19 . . 119.99(13) ?
    C6 C1 C2 . . 118.26(15) ?
    C6 C1 C7 . . 120.43(14) ?
    C2 C1 C7 . . 121.26(14) ?
    C3 C2 C1 . . 120.61(17) ?
    C3 C2 H2 . . 119.7 ?
    C1 C2 H2 . . 119.7 ?
    C4 C3 C2 . . 120.46(17) ?
    C4 C3 H3 . . 119.8 ?
    C2 C3 H3 . . 119.8 ?
    C3 C4 C5 . . 119.83(17) ?
    C3 C4 H4 . . 120.1 ?
    C5 C4 H4 . . 120.1 ?
    C4 C5 C6 . . 119.99(17) ?
    C4 C5 H5 . . 120.0 ?
    C6 C5 H5 . . 120.0 ?
    C5 C6 C1 . . 120.83(16) ?
    C5 C6 H6 . . 119.6 ?
    C1 C6 H6 . . 119.6 ?
    N2 C7 C1 . . 118.53(13) ?
    N2 C7 C8 . . 121.78(13) ?
    C1 C7 C8 . . 119.65(13) ?
    C9 C8 C7 . . 107.47(12) ?
    C9 C8 H8A . . 110.2 ?
    C7 C8 H8A . . 110.2 ?
    C9 C8 H8B . . 110.2 ?
    C7 C8 H8B . . 110.2 ?
    H8A C8 H8B . . 108.5 ?
    O1 C9 N1 . . 121.36(15) ?
    O1 C9 C8 . . 123.30(15) ?
    N1 C9 C8 . . 115.23(13) ?
    N1 C10 C11 . . 110.92(12) ?
    N1 C10 H10A . . 109.5 ?
    C11 C10 H10A . . 109.5 ?
    N1 C10 H10B . . 109.5 ?
    C11 C10 H10B . . 109.5 ?
    H10A C10 H10B . . 108.0 ?
    O2 C11 O3 . . 125.19(14) ?
    O2 C11 C10 . . 124.83(14) ?
    O3 C11 C10 . . 109.95(12) ?
    O3 C12 C13 . . 107.85(13) ?
    O3 C12 H12A . . 110.1 ?
    C13 C12 H12A . . 110.1 ?
    O3 C12 H12B . . 110.1 ?
    C13 C12 H12B . . 110.1 ?
    H12A C12 H12B . . 108.4 ?
    C12 C13 H13A . . 109.5 ?
    C12 C13 H13B . . 109.5 ?
    H13A C13 H13B . . 109.5 ?
    C12 C13 H13C . . 109.5 ?
    H13A C13 H13C . . 109.5 ?
    H13B C13 H13C . . 109.5 ?
    C15 C14 C19 . . 119.38(13) ?
    C15 C14 N1 . . 118.26(13) ?
    C19 C14 N1 . . 122.32(13) ?
    C16 C15 C14 . . 120.93(16) ?
    C16 C15 H15 . . 119.5 ?
    C14 C15 H15 . . 119.5 ?
    C15 C16 C17 . . 120.26(15) ?
    C15 C16 H16 . . 119.9 ?
    C17 C16 H16 . . 119.9 ?
    C18 C17 C16 . . 119.74(16) ?
    C18 C17 H17 . . 120.1 ?
    C16 C17 H17 . . 120.1 ?
    C17 C18 C19 . . 121.43(16) ?
    C17 C18 H18 . . 119.3 ?
    C19 C18 H18 . . 119.3 ?
    C18 C19 C14 . . 118.24(13) ?
    C18 C19 N2 . . 116.89(13) ?
    C14 C19 N2 . . 124.72(13) ?
loop_
    _geom_torsion_atom_site_label_1
    _geom_torsion_atom_site_label_2
    _geom_torsion_atom_site_label_3
    _geom_torsion_atom_site_label_4
    _geom_torsion_site_symmetry_1
    _geom_torsion_site_symmetry_2
    _geom_torsion_site_symmetry_3
    _geom_torsion_site_symmetry_4
    _geom_torsion
    _geom_torsion_publ_flag
    C6 C1 C2 C3 . . . . 0.4(2) ?
    C7 C1 C2 C3 . . . . -177.05(15) ?
    C1 C2 C3 C4 . . . . -1.3(3) ?
    C2 C3 C4 C5 . . . . 1.0(3) ?
    C3 C4 C5 C6 . . . . 0.2(3) ?
    C4 C5 C6 C1 . . . . -1.1(3) ?
    C2 C1 C6 C5 . . . . 0.9(2) ?
    C7 C1 C6 C5 . . . . 178.28(15) ?
    C19 N2 C7 C1 . . . . -175.16(12) ?
    C19 N2 C7 C8 . . . . 2.8(2) ?
    C6 C1 C7 N2 . . . . -26.6(2) ?
    C2 C1 C7 N2 . . . . 150.72(15) ?
    C6 C1 C7 C8 . . . . 155.40(14) ?
    C2 C1 C7 C8 . . . . -27.3(2) ?
    N2 C7 C8 C9 . . . . -74.71(17) ?
    C1 C7 C8 C9 . . . . 103.20(15) ?
    C14 N1 C9 O1 . . . . -176.16(13) ?
    C10 N1 C9 O1 . . . . 3.1(2) ?
    C14 N1 C9 C8 . . . . 7.5(2) ?
    C10 N1 C9 C8 . . . . -173.24(12) ?
    C7 C8 C9 O1 . . . . -111.25(16) ?
    C7 C8 C9 N1 . . . . 65.00(16) ?
    C9 N1 C10 C11 . . . . 64.53(18) ?
    C14 N1 C10 C11 . . . . -116.19(14) ?
    C12 O3 C11 O2 . . . . -1.0(2) ?
    C12 O3 C11 C10 . . . . -179.08(14) ?
    N1 C10 C11 O2 . . . . 20.5(2) ?
    N1 C10 C11 O3 . . . . -161.39(13) ?
    C11 O3 C12 C13 . . . . -169.68(13) ?
    C9 N1 C14 C15 . . . . 135.77(15) ?
    C10 N1 C14 C15 . . . . -43.45(18) ?
    C9 N1 C14 C19 . . . . -46.5(2) ?
    C10 N1 C14 C19 . . . . 134.31(15) ?
    C19 C14 C15 C16 . . . . 1.0(2) ?
    N1 C14 C15 C16 . . . . 178.85(13) ?
    C14 C15 C16 C17 . . . . -0.2(2) ?
    C15 C16 C17 C18 . . . . -0.8(3) ?
    C16 C17 C18 C19 . . . . 1.2(3) ?
    C17 C18 C19 C14 . . . . -0.4(2) ?
    C17 C18 C19 N2 . . . . -176.23(14) ?
    C15 C14 C19 C18 . . . . -0.7(2) ?
    N1 C14 C19 C18 . . . . -178.44(13) ?
    C15 C14 C19 N2 . . . . 174.79(14) ?
    N1 C14 C19 N2 . . . . -2.9(2) ?
    C7 N2 C19 C18 . . . . -140.71(15) ?
    C7 N2 C19 C14 . . . . 43.7(2) ?
