# Supplementary material for: Ethyl 2-(2-oxo-4-phenyl-2,3-dihydro-1H-1,5-benzodiazepin-1-yl)acetate
Source: Acta Crystallogr Sect E Struct Rep Online. 2010 Jul 21;66(Pt 8):o2070. doi: 10.1107/S1600536810028278 (PMC3007495; doi:10.1107/S1600536810028278)
Supplement: Supplementary file 2 [file e-66-o2070-Isup2.hkl]

# 
# h,k,l, Fc-squared, Fo-squared, sigma(Fo-squared) and status flag 
# 
data_I
_shelx_title '  P21/c' 
_shelx_refln_list_code          4 
_shelx_F_calc_maximum      170.99 
_exptl_crystal_F_000       680.00 
_reflns_d_resolution_high  0.8265 
 
loop_ 
 _symmetry_equiv_pos_as_xyz 
 'x, y, z' 
 '-x, y+1/2, -z+1/2' 
 '-x, -y, -z' 
 'x, -y-1/2, z-1/2' 
 
_cell_length_a    12.5198 
_cell_length_b    11.7911 
_cell_length_c    11.2058 
_cell_angle_alpha  90.000 
_cell_angle_beta   97.843 
_cell_angle_gamma  90.000 
 
_shelx_F_squared_multiplier     1.000 
 
loop_ 
 _refln_index_h 
 _refln_index_k 
 _refln_index_l 
 _refln_F_squared_calc 
 _refln_F_squared_meas 
 _refln_F_squared_sigma 
 _refln_observed_status 
   2   0   0     1713.72     1492.21     24.22 o 
   3   0   0     4618.38     4456.22     70.92 o 
   4   0   0      148.24      135.78      4.41 o 
   5   0   0     2848.77     2887.38     66.82 o 
   6   0   0       97.25      119.34      5.94 o 
   7   0   0       28.91       28.27      2.89 o 
   8   0   0       52.79       41.79      3.64 o 
   9   0   0     1112.98     1134.55     24.70 o 
  10   0   0       12.25       10.66      3.33 o 
  11   0   0        0.27        5.09      3.24 o 
  12   0   0        1.58        4.10      4.10 o 
  13   0   0        4.25        4.45      4.33 o 
  14   0   0        0.61        0.91      4.32 o 
   2   1   0      309.02      271.16      3.21 o 
   3   1   0      276.44      284.69      3.67 o 
   4   1   0     3320.81     3370.88     38.09 o 
   5   1   0       51.11       51.55      1.95 o 
   6   1   0      567.96      563.24      9.21 o 
   7   1   0      786.38      793.77     13.63 o 
   8   1   0       72.42       75.92      3.50 o 
   9   1   0       14.54       11.92      2.68 o 
  10   1   0        7.98        8.63      3.96 o 
  11   1   0        1.61       -2.01      2.15 o 
  12   1   0        3.91        2.57      2.48 o 
  13   1   0       52.35       45.38      4.65 o 
  14   1   0        0.55       -0.86      2.99 o 
   0   2   0      654.46      708.49     16.58 o 
   1   2   0    13255.91    11839.56    117.49 o 
   2   2   0     2160.94     1972.65     28.04 o 
   3   2   0     1900.04     1765.84     16.51 o 
   4   2   0        9.40       14.01      1.20 o 
   5   2   0       95.69      107.81      2.79 o 
   6   2   0       61.32       65.80      3.14 o 
   7   2   0        1.55        5.50      1.89 o 
   8   2   0       96.75      121.89      4.93 o 
   9   2   0      851.48      826.13     16.77 o 
  10   2   0      357.68      378.29     10.14 o 
  11   2   0       84.02       94.78      7.12 o 
  12   2   0        1.66       -0.03      2.46 o 
  13   2   0        4.98        3.31      2.79 o 
  14   2   0       18.72       24.20      4.10 o 
   1   3   0     6787.66     6156.18     76.63 o 
   2   3   0      100.18       78.26      1.57 o 
   3   3   0     1352.04     1303.15     43.36 o 
   4   3   0      440.79      437.34      5.73 o 
   5   3   0        9.40        9.25      1.09 o 
   6   3   0      286.17      294.97      5.78 o 
   7   3   0      120.49      137.36      6.07 o 
   8   3   0       83.44       82.81      4.14 o 
   9   3   0      289.71      254.74      7.73 o 
  10   3   0      381.20      385.43     13.45 o 
  11   3   0        4.73        0.30      2.59 o 
  12   3   0      179.17      171.88      5.81 o 
  13   3   0       47.53       41.24      4.08 o 
  14   3   0       16.32       22.70      4.21 o 
   0   4   0      398.97      416.36      9.17 o 
   1   4   0       10.17       10.14      1.32 o 
   2   4   0       48.11       55.20      1.35 o 
   3   4   0      120.44      119.99      3.05 o 
   4   4   0       97.33      110.12      2.66 o 
   5   4   0        9.83       13.18      1.28 o 
   6   4   0      187.16      194.23      4.83 o 
   7   4   0       66.32       58.96      5.66 o 
   8   4   0      524.71      512.18     10.13 o 
   9   4   0      153.27      149.58      5.73 o 
  10   4   0       19.27       17.83      2.73 o 
  11   4   0       25.27       32.96      3.30 o 
  12   4   0        0.28       -2.59      2.59 o 
  13   4   0        0.35       -1.14      3.00 o 
  14   4   0        0.50        1.45      4.00 o 
   1   5   0      110.82      128.22      5.22 o 
   2   5   0     2720.35     2846.04     32.11 o 
   3   5   0        9.91       11.96      1.04 o 
   4   5   0     1171.22     1253.63     17.17 o 
   5   5   0      694.24      780.46      9.62 o 
   6   5   0        9.97       10.47      1.28 o 
   7   5   0      105.96      112.95      4.44 o 
   8   5   0      101.85      105.65      4.09 o 
   9   5   0        9.02        8.45      2.34 o 
  10   5   0      161.75      157.22      5.50 o 
  11   5   0       12.79       14.98      4.11 o 
  12   5   0       77.03       60.11      5.88 o 
  13   5   0        5.18       -1.09      3.51 o 
  14   5   0        0.03       -1.02      3.13 o 
   0   6   0       88.03      122.43      8.80 o 
   1   6   0     2205.10     2279.31     53.22 o 
   2   6   0     1666.08     1632.66     21.92 o 
   3   6   0      156.07      152.03      3.13 o 
   4   6   0        0.41        0.65      1.18 o 
   5   6   0       50.38       61.87      2.07 o 
   6   6   0      354.44      364.40      6.25 o 
   7   6   0      246.89      250.98      6.63 o 
   8   6   0       87.58       90.51      3.51 o 
   9   6   0      351.84      356.24     15.96 o 
  10   6   0      125.64      126.34      6.04 o 
  11   6   0       10.20        1.90      3.69 o 
  12   6   0        4.21        7.81      3.26 o 
  13   6   0       25.14       24.09      4.41 o 
   1   7   0        8.21       11.87      5.10 o 
   2   7   0       29.42       31.20      1.43 o 
   3   7   0      139.73      148.00      3.18 o 
   4   7   0       86.50       82.69      2.93 o 
   5   7   0      295.36      306.92      6.87 o 
   6   7   0       16.85       20.42      2.09 o 
   7   7   0        0.76        1.02      2.24 o 
   8   7   0       53.63       67.52      5.77 o 
   9   7   0       17.90       13.61      3.10 o 
  10   7   0        3.52        4.01      2.99 o 
  11   7   0        0.43       -2.66      2.72 o 
  12   7   0        7.15        6.82      3.31 o 
  13   7   0       10.53       11.91      3.83 o 
   0   8   0      257.21      233.48     14.11 o 
   1   8   0       58.79       52.37      4.97 o 
   2   8   0      870.75      845.53     15.35 o 
   3   8   0       11.34       14.14      1.39 o 
   4   8   0        1.59        1.62      1.55 o 
   5   8   0        0.00       -1.47      1.47 o 
   6   8   0        1.01        0.58      2.02 o 
   7   8   0       10.94        5.53      2.45 o 
   8   8   0      106.79       95.61      4.68 o 
   9   8   0      127.25      124.65      5.97 o 
  10   8   0        3.70        5.74      2.98 o 
  11   8   0       40.44       46.17      4.77 o 
  12   8   0        0.11       -2.85      2.85 o 
   1   9   0      138.40      122.47      7.52 o 
   2   9   0       84.53       81.28      2.71 o 
   3   9   0        3.70        1.18      1.22 o 
   4   9   0       38.21       36.47      2.48 o 
   5   9   0       22.03       20.86      3.42 o 
   6   9   0       16.67       13.32      2.42 o 
   7   9   0      161.40      151.92      5.58 o 
   8   9   0      144.63      140.04      6.79 o 
   9   9   0       50.41       58.79      4.60 o 
  10   9   0        4.48        2.14      2.79 o 
  11   9   0        0.02        2.73      2.88 o 
   0  10   0       46.38       43.56      5.78 o 
   1  10   0      353.20      329.33     13.41 o 
   2  10   0      194.72      196.92      3.94 o 
   3  10   0        5.76        6.42      1.41 o 
   4  10   0       61.66       71.91      4.25 o 
   5  10   0        4.58        4.52      2.90 o 
   6  10   0       70.23       65.21      5.05 o 
   7  10   0      156.03      159.67      6.50 o 
   8  10   0       17.13       15.10      3.03 o 
   9  10   0        0.90        2.66      3.48 o 
  10  10   0       68.01       63.07      5.07 o 
   1  11   0       52.71       52.08      6.75 o 
   2  11   0      146.47      139.11      4.49 o 
   3  11   0       66.57       87.86      3.91 o 
   4  11   0       22.97       23.61      2.74 o 
   5  11   0       11.82       12.09      2.66 o 
   6  11   0        0.78       -1.36      2.31 o 
   7  11   0       14.43       12.05      2.78 o 
   8  11   0       10.26       13.18      3.60 o 
   9  11   0        4.30        8.07      3.12 o 
   0  12   0       52.75       56.70      9.06 o 
   1  12   0       41.83       34.96      3.49 o 
   2  12   0       43.76       39.49      3.12 o 
   3  12   0       33.96       38.23      5.43 o 
   4  12   0        5.52        5.54      3.39 o 
   5  12   0        0.46       -0.49      2.18 o 
   6  12   0        5.49        3.00      2.53 o 
   7  12   0       27.17       29.06      4.27 o 
   8  12   0        7.95       12.66      3.41 o 
   1  13   0        0.00       -1.25      1.93 o 
   2  13   0        1.92        0.27      2.78 o 
   3  13   0       35.10       37.27      3.45 o 
   4  13   0        0.56        3.71      2.18 o 
   5  13   0        4.86        7.46      2.54 o 
   6  13   0       15.01       17.03      3.71 o 
   0  14   0        2.46       -2.81      6.42 o 
   1  14   0       20.59       26.54      5.07 o 
   2  14   0        1.22        2.76      1.79 o 
 -15   1   1        2.88        4.22      3.24 o 
 -14   1   1       15.31       10.79      3.19 o 
 -13   1   1        4.61        1.57      2.90 o 
 -12   1   1       37.05       29.34      3.84 o 
 -11   1   1       17.06       16.49      3.78 o 
 -10   1   1       17.14        7.49      4.74 o 
  -9   1   1       22.04       17.04      2.82 o 
  -8   1   1       37.81       45.84      4.08 o 
  -7   1   1      113.53      113.83      5.02 o 
  -6   1   1      203.85      214.29      8.66 o 
  -5   1   1     4541.94     4534.89     65.26 o 
  -4   1   1      133.35      121.96      3.25 o 
  -3   1   1     3410.21     3333.04     43.60 o 
  -2   1   1    13402.27    12291.39    137.77 o 
  -1   1   1      693.97      566.00      9.43 o 
   0   1   1       25.35        8.85      2.54 o 
   1   1   1        6.93        7.84      0.50 o 
   2   1   1      547.53      473.18      4.86 o 
   3   1   1      396.10      360.08      4.26 o 
   4   1   1      953.33     1014.10     11.70 o 
   5   1   1       62.10       60.42      2.50 o 
   6   1   1     1294.59     1364.28     17.80 o 
   7   1   1      623.05      676.49     10.15 o 
   8   1   1       22.46       28.64      2.39 o 
   9   1   1        0.38        1.20      1.81 o 
  10   1   1        9.55        8.17      2.37 o 
  11   1   1       36.37       32.76      3.06 o 
  12   1   1        3.21        2.46      2.49 o 
  13   1   1       21.12       28.19      5.15 o 
  14   1   1       18.08       22.79      3.82 o 
 -14   2   1        7.01        6.72      3.15 o 
 -13   2   1        4.06        6.99      2.84 o 
 -12   2   1       42.02       43.94      4.30 o 
 -11   2   1      451.38      414.77      9.81 o 
 -10   2   1      680.29      638.04     14.25 o 
  -9   2   1       72.93       67.35      4.16 o 
  -8   2   1      136.27      125.70      4.95 o 
  -7   2   1       52.89       59.17      3.22 o 
  -6   2   1      116.76      135.05      3.93 o 
  -5   2   1       25.56       26.61      1.44 o 
  -4   2   1       39.71       34.40      2.30 o 
  -3   2   1       35.88       43.31      1.20 o 
  -2   2   1      862.19      742.27      8.29 o 
  -1   2   1       47.93       34.84      1.10 o 
   0   2   1      123.35      101.98      1.60 o 
   1   2   1     3982.76     3814.12     83.25 o 
   2   2   1      578.39      607.02      7.46 o 
   3   2   1      198.51      196.90      2.63 o 
   4   2   1        1.86        2.63      1.01 o 
   5   2   1      141.08      150.57      3.20 o 
   6   2   1      954.73      933.61     16.49 o 
   7   2   1      878.15      892.77     15.12 o 
   8   2   1       45.68       46.59      3.04 o 
   9   2   1       93.24       87.20      3.77 o 
  10   2   1      274.65      258.98      7.41 o 
  11   2   1       51.18       50.93      3.94 o 
  12   2   1       47.31       39.22      4.77 o 
  13   2   1       10.06        8.10      3.00 o 
  14   2   1        2.38        2.91      2.92 o 
 -14   3   1        4.77        5.50      4.02 o 
 -13   3   1       18.32       19.28      5.01 o 
 -12   3   1      352.26      332.05      8.99 o 
 -11   3   1      364.15      361.14      8.98 o 
 -10   3   1        2.37        1.86      2.27 o 
  -9   3   1        3.25        2.36      2.04 o 
  -8   3   1      112.39      109.68      4.13 o 
  -7   3   1      494.35      502.29      9.54 o 
  -6   3   1     1418.77     1401.04     18.38 o 
  -5   3   1      168.65      182.89      5.05 o 
  -4   3   1     1812.36     1896.44     21.96 o 
  -3   3   1      588.21      564.47     14.76 o 
  -2   3   1      624.70      584.88      5.21 o 
  -1   3   1      294.91      282.02      3.92 o 
   0   3   1      523.44      500.60      6.19 o 
   1   3   1      560.88      564.23      6.19 o 
   2   3   1       48.89       45.88      1.24 o 
   3   3   1      205.49      195.01      3.29 o 
   4   3   1      574.50      598.85      7.99 o 
   5   3   1      101.15      113.68      3.06 o 
   6   3   1      482.63      562.90     10.30 o 
   7   3   1      215.90      209.21      6.25 o 
   8   3   1      323.06      339.38     11.65 o 
   9   3   1       20.50       22.71      3.23 o 
  10   3   1        1.50        2.95      2.70 o 
  11   3   1       78.97       78.09      4.55 o 
  12   3   1      163.36      168.61      6.56 o 
  13   3   1        1.88        2.37      2.71 o 
  14   3   1        5.31        5.42      3.54 o 
 -14   4   1       22.94       25.37      6.09 o 
 -13   4   1        1.25       -0.26      3.46 o 
 -12   4   1      295.95      298.18      9.50 o 
 -11   4   1       70.18       68.48      4.07 o 
 -10   4   1       56.18       54.34      3.57 o 
  -9   4   1      309.20      314.42      8.59 o 
  -8   4   1       14.12       14.81      2.19 o 
  -7   4   1      159.24      150.82      4.51 o 
  -6   4   1       56.39       59.40      2.11 o 
  -5   4   1       32.91       31.74      1.62 o 
  -4   4   1       59.27       63.13      1.81 o 
  -3   4   1      398.17      436.10      6.45 o 
  -2   4   1       22.02       18.61      0.82 o 
  -1   4   1       86.48       84.79      1.88 o 
   0   4   1       11.64       11.95      0.78 o 
   1   4   1      568.02      561.17      9.06 o 
   2   4   1      120.69      118.44      3.13 o 
   3   4   1      139.91      131.31      2.26 o 
   4   4   1      923.39      945.52     11.16 o 
   5   4   1      119.12      123.61      3.19 o 
   6   4   1        1.20        0.90      1.28 o 
   7   4   1        3.28        2.40      1.82 o 
   8   4   1      180.70      203.05      6.60 o 
   9   4   1      332.16      353.50      9.49 o 
  10   4   1      528.45      524.53     14.57 o 
  11   4   1        8.43        4.73      2.41 o 
  12   4   1        4.06       -0.25      2.52 o 
  13   4   1       53.00       45.59      5.03 o 
  14   4   1        1.61        1.78      3.35 o 
 -14   5   1        6.09        7.68      4.19 o 
 -13   5   1       57.38       69.95      6.48 o 
 -12   5   1       55.72       47.99      5.44 o 
 -11   5   1        0.75        2.99      3.15 o 
 -10   5   1      341.48      343.96      8.37 o 
  -9   5   1      432.86      419.85      9.45 o 
  -8   5   1      339.97      352.86      7.22 o 
  -7   5   1      152.09      152.26      4.17 o 
  -6   5   1       84.86       95.68      3.63 o 
  -5   5   1      846.04      928.08     11.79 o 
  -4   5   1        0.00        0.14      0.91 o 
  -3   5   1     2484.28     2613.27     28.07 o 
  -2   5   1       30.44       33.98      1.12 o 
  -1   5   1      257.84      284.46      4.24 o 
   0   5   1       26.84       25.94      1.07 o 
   1   5   1      279.17      282.57      5.44 o 
   2   5   1      121.83      127.03      2.56 o 
   3   5   1     1136.62     1214.27     14.52 o 
   4   5   1        0.45        0.95      0.94 o 
   5   5   1      726.32      747.80     10.67 o 
   6   5   1       51.44       38.25      2.73 o 
   7   5   1       54.62       61.43      3.33 o 
   8   5   1      103.36      100.17      4.05 o 
   9   5   1        1.31       -1.93      1.93 o 
  10   5   1      104.74       99.73      6.04 o 
  11   5   1       61.64       56.16      7.35 o 
  12   5   1       25.51       28.27      4.68 o 
  13   5   1       34.33       32.26      4.83 o 
 -13   6   1        1.43       -0.41      3.09 o 
 -12   6   1        3.38        6.04      3.22 o 
 -11   6   1       63.61       61.86      4.90 o 
 -10   6   1       11.04       10.63      3.02 o 
  -9   6   1        0.43       -0.39      2.51 o 
  -8   6   1       24.13       24.39      2.46 o 
  -7   6   1      682.16      707.49     15.96 o 
  -6   6   1       48.18       61.12      2.26 o 
  -5   6   1       90.96       95.79      3.51 o 
  -4   6   1      166.72      176.94      3.74 o 
  -3   6   1       62.18       62.97      1.98 o 
  -2   6   1      629.31      692.70      9.83 o 
  -1   6   1       65.93       59.21      1.88 o 
   0   6   1     1456.87     1549.75     19.40 o 
   1   6   1      146.20      132.20      4.23 o 
   2   6   1        0.33       -0.30      0.71 o 
   3   6   1      718.47      734.02     11.05 o 
   4   6   1      122.74      129.64      3.21 o 
   5   6   1       30.67       36.98      2.10 o 
   6   6   1      255.91      240.24      4.26 o 
   7   6   1       55.57       59.48      2.74 o 
   8   6   1      463.65      483.15      8.53 o 
   9   6   1      182.18      161.97      6.67 o 
  10   6   1       41.54       34.04      3.94 o 
  11   6   1        0.02       -0.04      2.74 o 
  12   6   1        1.03        1.11      4.75 o 
  13   6   1       15.15       15.55      4.64 o 
 -13   7   1        6.92        8.52      3.71 o 
 -12   7   1        6.87       10.30      4.49 o 
 -11   7   1        2.83       -0.41      2.73 o 
 -10   7   1       33.99       23.54      3.86 o 
  -9   7   1        2.53        2.98      2.63 o 
  -8   7   1      159.80      138.58      6.05 o 
  -7   7   1       80.51       80.34      3.45 o 
  -6   7   1      122.66      117.86      3.99 o 
  -5   7   1        1.97        0.31      1.49 o 
  -4   7   1      135.30      133.76      3.34 o 
  -3   7   1       37.75       35.65      1.61 o 
  -2   7   1        7.73       10.71      0.94 o 
  -1   7   1      123.08      116.66      3.03 o 
   0   7   1       81.05       72.51      2.23 o 
   1   7   1        6.90        5.69      1.28 o 
   2   7   1        0.39        0.58      1.28 o 
   3   7   1      213.76      195.65      4.63 o 
   4   7   1        0.37        1.66      1.20 o 
   5   7   1       98.34       86.06      3.15 o 
   6   7   1       26.98       29.94      1.92 o 
   7   7   1      631.05      610.44     12.24 o 
   8   7   1       96.91      110.49      4.99 o 
   9   7   1       62.10       64.79      5.29 o 
  10   7   1       29.40       31.04      3.95 o 
  11   7   1       27.96       29.20      4.13 o 
  12   7   1       19.74       24.34      4.16 o 
 -12   8   1        1.35       -3.11      3.15 o 
 -11   8   1        0.01       -1.27      2.75 o 
 -10   8   1       29.11       36.03      4.09 o 
  -9   8   1       47.94       42.10      5.43 o 
  -8   8   1      179.19      178.79      6.64 o 
  -7   8   1       19.18       22.14      2.94 o 
  -6   8   1        7.14        4.04      2.28 o 
  -5   8   1        0.74       -0.14      1.40 o 
  -4   8   1        0.48        0.74      1.27 o 
  -3   8   1       18.27       17.18      1.70 o 
  -2   8   1      451.49      459.28      7.22 o 
  -1   8   1      179.87      176.39      4.32 o 
   0   8   1      207.39      185.25      4.25 o 
   1   8   1       51.04       55.52      2.65 o 
   2   8   1      185.59      176.06      5.01 o 
   3   8   1      336.95      307.06      6.41 o 
   4   8   1        8.72        8.36      1.50 o 
   5   8   1        0.00        1.34      1.51 o 
   6   8   1       73.90       74.26      3.87 o 
   7   8   1       35.21       36.23      3.28 o 
   8   8   1      264.38      246.27      7.34 o 
   9   8   1       79.02       78.85      5.07 o 
  10   8   1       33.03       37.22      4.43 o 
  11   8   1       17.39       21.15      3.83 o 
  12   8   1        1.29        2.30      3.25 o 
 -11   9   1        7.10        7.43      3.93 o 
 -10   9   1        2.05        3.94      2.80 o 
  -9   9   1        0.98        1.47      2.57 o 
  -8   9   1       52.09       50.58      4.09 o 
  -7   9   1      194.35      192.38      6.19 o 
  -6   9   1      104.50      108.00      5.25 o 
  -5   9   1       73.54       68.73      3.51 o 
  -4   9   1      195.04      196.17      4.36 o 
  -3   9   1      209.80      199.81      4.34 o 
  -2   9   1       75.36       73.83      2.23 o 
  -1   9   1       51.47       47.72      2.29 o 
   0   9   1       28.66       30.53      3.87 o 
   1   9   1       38.67       41.97      2.23 o 
   2   9   1       85.02       93.16      3.80 o 
   3   9   1        3.70        4.60      1.65 o 
   4   9   1       18.35       23.65      3.46 o 
   5   9   1        0.10       -0.68      1.90 o 
   6   9   1        0.00        1.46      2.04 o 
   7   9   1       56.43       47.87      3.60 o 
   8   9   1       31.95       37.59      3.62 o 
   9   9   1        0.47       -1.50      2.77 o 
  10   9   1       14.50       13.72      3.41 o 
  11   9   1       43.54       53.75      8.56 o 
 -10  10   1        4.91        6.33      2.89 o 
  -9  10   1       11.06        9.43      3.03 o 
  -8  10   1      154.44      149.46      6.39 o 
  -7  10   1       12.31       12.45      2.66 o 
  -6  10   1       24.28       27.00      2.90 o 
  -5  10   1      136.37      114.02      4.99 o 
  -4  10   1        1.50        2.38      2.01 o 
  -3  10   1      194.78      200.63      4.47 o 
  -2  10   1      479.08      468.33      7.66 o 
  -1  10   1      118.89      107.55      4.34 o 
   0  10   1       37.44       36.87      2.27 o 
   1  10   1      237.38      226.56      5.48 o 
   2  10   1        0.13       -1.53      1.75 o 
   3  10   1      497.99      479.16     10.47 o 
   4  10   1       51.62       53.71      4.85 o 
   5  10   1        1.88       -0.72      2.06 o 
   6  10   1        1.74       -2.03      2.03 o 
   7  10   1       48.85       41.68      3.59 o 
   8  10   1       33.15       34.21      4.59 o 
   9  10   1        0.07       -0.14      2.61 o 
  10  10   1       30.43       30.01      4.19 o 
  -9  11   1        0.45        2.26      2.80 o 
  -8  11   1        4.13        4.24      2.70 o 
  -7  11   1       30.89       25.32      3.11 o 
  -6  11   1        7.45        8.19      2.77 o 
  -5  11   1        5.70        5.27      2.39 o 
  -4  11   1      519.41      472.53     10.91 o 
  -3  11   1       55.19       51.84      5.93 o 
  -2  11   1       36.68       32.69      1.90 o 
  -1  11   1        0.17       -0.64      2.71 o 
   0  11   1        1.02        0.74      1.52 o 
   1  11   1       87.93       95.23      4.30 o 
   2  11   1      367.96      354.74      9.11 o 
   3  11   1       22.79       22.95      2.43 o 
   4  11   1       25.41       12.16      3.88 o 
   5  11   1       95.87       80.90      5.65 o 
   6  11   1        7.02        6.68      2.70 o 
   7  11   1       32.07       34.07      4.26 o 
   8  11   1       61.93       67.20      4.51 o 
   9  11   1        2.55        4.94      2.91 o 
  -8  12   1        2.28        2.38      2.63 o 
  -7  12   1        0.05       -3.23      5.67 o 
  -6  12   1        0.08        2.06      2.52 o 
  -5  12   1        0.00       -1.69      2.06 o 
  -4  12   1       32.25       30.01      2.95 o 
  -3  12   1       66.41       66.60      3.50 o 
  -2  12   1       10.59       11.46      1.91 o 
  -1  12   1       28.12       28.88      3.38 o 
   0  12   1        0.21        0.35      2.14 o 
   1  12   1       26.64       22.20      2.77 o 
   2  12   1       38.92       38.94      3.34 o 
   3  12   1       39.09       40.28      2.99 o 
   4  12   1       10.76       12.75      2.48 o 
   5  12   1        3.94        4.09      2.38 o 
   6  12   1        0.17        1.29      2.49 o 
   7  12   1        0.42       -1.49      2.58 o 
  -6  13   1        4.52        4.38      2.57 o 
  -5  13   1        0.11       -1.06      2.88 o 
  -4  13   1       13.97       17.31      2.69 o 
  -3  13   1        0.75        1.83      1.92 o 
  -2  13   1        1.04        2.91      2.13 o 
  -1  13   1        5.20        8.62      2.43 o 
   0  13   1        0.00       -2.15      2.15 o 
   1  13   1        8.35       13.19      2.57 o 
   2  13   1       18.45       11.57      2.76 o 
   3  13   1       25.03       25.99      2.59 o 
   4  13   1        0.54        1.29      2.37 o 
   5  13   1       10.01       13.58      2.96 o 
  -2  14   1        0.26        0.72      1.81 o 
  -1  14   1        1.54        2.90      3.09 o 
   0  14   1        1.63       -0.30      4.75 o 
   1  14   1        0.50       -1.50      2.40 o 
   2  14   1       15.70       20.41      4.91 o 
 -15   0   2        0.31        0.17      3.83 o 
 -14   0   2        0.35       -2.28      3.22 o 
 -13   0   2       28.25       31.65      4.95 o 
 -12   0   2       20.80       25.10      5.21 o 
 -11   0   2      179.01      175.50     13.77 o 
 -10   0   2        3.18        4.83      5.20 o 
  -9   0   2       23.60       39.81      6.62 o 
  -8   0   2     1233.41     1249.91     45.94 o 
  -7   0   2     3274.41     3171.18    105.23 o 
  -6   0   2     1447.48     1453.18     50.63 o 
  -5   0   2     2066.99     2077.89     69.45 o 
  -4   0   2      858.01      878.04     18.04 o 
  -3   0   2     3679.39     3500.95     65.00 o 
  -2   0   2    10157.47     9705.69    153.07 o 
  -1   0   2      281.91      296.47      6.52 o 
   0   0   2    13424.72    12639.04    201.15 o 
   1   0   2     9703.33     9289.26    117.32 o 
   2   0   2     4391.48     4166.15     49.14 o 
   3   0   2        3.41        4.78      0.92 o 
   4   0   2      240.68      244.52      4.99 o 
   5   0   2      275.72      249.61      5.99 o 
   6   0   2      193.91      202.02      5.69 o 
   7   0   2      395.12      462.70     10.13 o 
   8   0   2        4.01        8.33      2.73 o 
   9   0   2      328.44      305.84      9.91 o 
  10   0   2      573.09      567.33     15.29 o 
  11   0   2       77.76       82.57      5.92 o 
  12   0   2        3.32        0.05      3.57 o 
  13   0   2       12.48        8.99      7.51 o 
  14   0   2       21.05       36.81      5.74 o 
 -15   1   2       71.36       90.31      5.27 o 
 -14   1   2        6.04        8.12      3.04 o 
 -13   1   2        4.04        4.93      2.77 o 
 -12   1   2        2.56       -1.58      2.51 o 
 -11   1   2       37.17       35.03      3.75 o 
 -10   1   2        0.86        0.67      2.45 o 
  -9   1   2       42.29       50.79      5.37 o 
  -8   1   2      201.45      197.91      7.06 o 
  -7   1   2      787.93      827.95     18.38 o 
  -6   1   2     2768.21     2975.95     56.73 o 
  -5   1   2        1.03       -0.42      1.39 o 
  -4   1   2     2229.13     2301.63     37.82 o 
  -3   1   2     2948.26     2922.67     33.35 o 
  -2   1   2      436.01      465.96      5.99 o 
  -1   1   2     1959.02     1958.50     18.09 o 
   0   1   2     4115.63     3936.24     44.20 o 
   1   1   2    10160.50     9381.24     83.75 o 
   2   1   2     3807.85     3537.22     28.65 o 
   3   1   2     2659.39     2493.44     22.07 o 
   4   1   2        0.34        0.25      0.75 o 
   5   1   2     1960.74     2053.79     22.52 o 
   6   1   2       14.99       14.41      1.45 o 
   7   1   2       52.64       49.22      2.42 o 
   8   1   2       46.76       43.64      2.84 o 
   9   1   2      420.36      431.33      8.70 o 
  10   1   2      907.53      927.99     15.43 o 
  11   1   2      777.81      744.97     13.46 o 
  12   1   2      211.46      221.90      7.09 o 
  13   1   2        7.17        9.00      2.72 o 
  14   1   2        7.07       -1.35      2.96 o 
 -14   2   2       78.34       83.07      5.26 o 
 -13   2   2        1.91        2.34      3.86 o 
 -12   2   2        5.67        3.26      2.74 o 
 -11   2   2      249.40      230.34      7.74 o 
 -10   2   2        0.00        1.00      2.42 o 
  -9   2   2        5.96        6.71      2.44 o 
  -8   2   2      245.71      280.34     10.31 o 
  -7   2   2       27.69       22.37      2.35 o 
  -6   2   2       92.96      110.00      3.57 o 
  -5   2   2      224.40      220.63      5.89 o 
  -4   2   2      260.30      291.37      5.71 o 
  -3   2   2      508.12      437.54      6.75 o 
  -2   2   2     1968.57     1874.19     19.08 o 
  -1   2   2     1000.13      925.96     10.73 o 
   0   2   2     1162.47     1088.22     10.74 o 
   1   2   2     3930.38     3696.14     82.21 o 
   2   2   2      756.51      733.12      6.98 o 
   3   2   2     1807.05     1775.53     18.29 o 
   4   2   2     1414.40     1386.84     14.07 o 
   5   2   2        5.20        4.10      0.97 o 
   6   2   2        1.02        1.04      1.15 o 
   7   2   2        3.36        1.23      1.38 o 
   8   2   2       23.03       23.65      2.17 o 
   9   2   2      521.67      527.23      9.95 o 
  10   2   2       31.41       28.67      2.92 o 
  11   2   2        6.58        4.03      2.31 o 
  12   2   2        6.20        5.79      2.83 o 
  13   2   2        4.16        7.39      2.95 o 
  14   2   2        0.04        1.03      2.93 o 
 -14   3   2        8.58        3.79      4.47 o 
 -13   3   2        3.08        0.64      2.94 o 
 -12   3   2      331.16      351.76     10.20 o 
 -11   3   2      108.01      114.42      5.51 o 
 -10   3   2        2.62       -1.89      2.88 o 
  -9   3   2      441.15      447.07      9.59 o 
  -8   3   2      118.88      106.89      4.09 o 
  -7   3   2       41.47       36.68      2.44 o 
  -6   3   2     1005.03     1018.10     15.01 o 
  -5   3   2      154.04      146.69      3.14 o 
  -4   3   2      544.93      543.62      6.85 o 
  -3   3   2        4.10        4.15      0.79 o 
  -2   3   2      346.58      313.36      3.63 o 
  -1   3   2        2.87        3.62      0.56 o 
   0   3   2      141.92      124.29      1.79 o 
   1   3   2      122.81      128.51      2.23 o 
   2   3   2      730.62      721.28      8.34 o 
   3   3   2     1051.20      990.99     19.71 o 
   4   3   2      170.84      164.70      3.24 o 
   5   3   2        3.78        1.94      1.14 o 
   6   3   2      166.83      138.12      3.91 o 
   7   3   2       42.51       39.94      2.54 o 
   8   3   2       92.46       89.16      3.31 o 
   9   3   2       52.23       53.00      3.28 o 
  10   3   2       26.67       33.48      3.40 o 
  11   3   2      108.36      107.96      5.17 o 
  12   3   2       50.16       57.91      4.43 o 
  13   3   2        1.22        1.13      2.65 o 
  14   3   2        3.93       12.53      3.86 o 
 -14   4   2        2.29        0.79      4.57 o 
 -13   4   2       15.37       11.44      4.83 o 
 -12   4   2        4.63        2.69      3.22 o 
 -11   4   2      222.23      203.00      7.17 o 
 -10   4   2      156.78      163.25      5.57 o 
  -9   4   2       38.82       36.45      2.99 o 
  -8   4   2       66.22       63.29      3.02 o 
  -7   4   2      243.98      264.10      5.67 o 
  -6   4   2      114.19      101.50      2.96 o 
  -5   4   2     2225.37     2254.18     41.83 o 
  -4   4   2        2.68        5.92      0.98 o 
  -3   4   2        0.26        0.82      0.57 o 
  -2   4   2     1452.50     1423.96     13.44 o 
  -1   4   2       24.00       27.24      0.75 o 
   0   4   2      440.76      465.00      4.97 o 
   1   4   2     2519.23     2494.76     26.61 o 
   2   4   2      325.97      348.35      5.70 o 
   3   4   2      848.59      954.80     12.70 o 
   4   4   2       11.34       12.10      1.30 o 
   5   4   2      193.95      217.50      4.47 o 
   6   4   2       55.45       50.92      2.59 o 
   7   4   2       37.92       30.34      2.68 o 
   8   4   2       34.81       37.66      3.17 o 
   9   4   2      176.98      168.42      7.32 o 
  10   4   2       11.19       10.96      2.65 o 
  11   4   2       81.74       74.52      4.50 o 
  12   4   2       18.87       19.66      3.31 o 
  13   4   2        0.22       -1.38      2.97 o 
 -14   5   2       13.30        6.32      4.30 o 
 -13   5   2       13.77       10.67      6.28 o 
 -12   5   2        0.03       -2.77      2.77 o 
 -11   5   2      238.03      243.44      8.40 o 
 -10   5   2      333.19      333.39      7.56 o 
  -9   5   2        0.19       -1.02      1.92 o 
  -8   5   2        5.82        7.62      1.90 o 
  -7   5   2        3.24        4.22      1.51 o 
  -6   5   2       41.26       38.86      2.59 o 
  -5   5   2      406.97      445.87      6.43 o 
  -4   5   2      243.92      284.57      4.86 o 
  -3   5   2       42.30       45.62      1.69 o 
  -2   5   2      244.02      264.40      3.47 o 
  -1   5   2     2901.54     2928.88     29.48 o 
   0   5   2      227.81      229.50      3.89 o 
   1   5   2        0.41       -0.55      0.55 o 
   2   5   2       30.85       32.69      1.28 o 
   3   5   2      693.23      683.14      8.92 o 
   4   5   2       52.72       65.57      2.36 o 
   5   5   2      456.99      472.71      6.60 o 
   6   5   2       21.36       24.28      1.85 o 
   7   5   2        0.02       -0.69      1.31 o 
   8   5   2       79.00       69.57      5.74 o 
   9   5   2        0.50       -0.47      1.96 o 
  10   5   2        6.61        3.99      2.68 o 
  11   5   2       22.34       19.35      3.79 o 
  12   5   2        0.23        1.81      3.05 o 
  13   5   2       29.94       28.48      4.44 o 
 -13   6   2        0.68        4.24      3.94 o 
 -12   6   2       18.64       18.71      3.77 o 
 -11   6   2        3.14        0.15      3.65 o 
 -10   6   2       23.06       19.85      3.33 o 
  -9   6   2        8.13        9.13      2.89 o 
  -7   6   2       29.00       29.73      2.05 o 
  -6   6   2      225.04      240.04      5.05 o 
  -5   6   2        6.67        9.43      1.29 o 
  -4   6   2       15.07       16.38      1.48 o 
  -3   6   2       24.93       27.16      1.39 o 
  -2   6   2      331.74      372.74      5.31 o 
  -1   6   2        8.71        9.47      1.15 o 
   0   6   2      220.85      223.42      4.27 o 
   1   6   2      396.58      434.94      7.47 o 
   2   6   2      555.29      571.90      8.75 o 
   3   6   2        0.02        1.97      1.06 o 
   4   6   2      179.74      197.30      3.80 o 
   5   6   2        3.48        2.51      1.25 o 
   6   6   2        5.02        2.98      0.93 o 
   7   6   2      967.89      936.56     12.81 o 
   8   6   2        7.44        9.20      2.45 o 
   9   6   2       13.38       13.27      2.98 o 
  10   6   2        2.23       -2.47      2.88 o 
  11   6   2        9.02        7.99      4.98 o 
  12   6   2       10.87       16.31      3.75 o 
  13   6   2        7.01        8.94      3.64 o 
 -13   7   2        3.89        7.94      4.02 o 
 -12   7   2       12.11        8.45      3.28 o 
 -11   7   2        1.02       -0.24      2.61 o 
 -10   7   2        2.34        4.37      2.69 o 
  -9   7   2      475.98      470.30     14.77 o 
  -8   7   2      398.83      381.12     10.38 o 
  -7   7   2        1.54        1.81      2.66 o 
  -6   7   2      173.69      174.83      6.01 o 
  -5   7   2        3.09        4.27      1.53 o 
  -4   7   2      213.71      245.30      5.62 o 
  -3   7   2      203.09      218.93      4.12 o 
  -2   7   2      123.15      135.02      3.46 o 
  -1   7   2      225.78      221.70      5.01 o 
   0   7   2       44.09       33.85      3.56 o 
   1   7   2        0.26       -0.08      1.09 o 
   2   7   2       10.17       11.58      1.94 o 
   3   7   2        1.53       -0.63      1.13 o 
   4   7   2       45.83       49.78      2.28 o 
   5   7   2       69.35       69.88      2.55 o 
   6   7   2      474.92      500.25      8.97 o 
   7   7   2       38.36       44.52      3.55 o 
   8   7   2      238.84      237.80      7.22 o 
   9   7   2      113.04      103.62      5.15 o 
  10   7   2      110.54      104.08      5.98 o 
  11   7   2       58.48       70.45      5.47 o 
  12   7   2        0.68        2.87      2.97 o 
 -12   8   2        0.13       -0.03      3.38 o 
 -11   8   2       12.95       19.55      3.56 o 
 -10   8   2        0.10       -0.91      2.42 o 
  -9   8   2       11.38       12.23      2.98 o 
  -8   8   2      111.54      103.65      5.60 o 
  -7   8   2       15.57       13.80      2.75 o 
  -6   8   2        0.42        4.34      2.22 o 
  -5   8   2        1.58        0.55      1.45 o 
  -4   8   2       68.75       62.38      2.41 o 
  -3   8   2        0.56        0.96      1.11 o 
  -2   8   2       10.26       10.65      1.18 o 
  -1   8   2        0.09       -1.31      1.31 o 
   0   8   2       29.52       33.03      2.28 o 
   1   8   2       58.59       53.07      2.76 o 
   2   8   2      820.82      791.13     10.92 o 
   3   8   2       34.12       37.16      2.13 o 
   4   8   2      209.92      201.11      4.80 o 
   5   8   2        0.34       -1.37      1.98 o 
   6   8   2       31.49       26.45      3.04 o 
   7   8   2        0.00       -2.01      2.01 o 
   8   8   2       19.71       18.98      3.04 o 
   9   8   2        9.53        3.05      3.21 o 
  10   8   2        0.24       -2.29      2.60 o 
  11   8   2        1.08        2.73      3.04 o 
 -11   9   2       16.26       22.17      3.83 o 
 -10   9   2       29.75       33.56      3.96 o 
  -9   9   2       56.58       61.30      4.53 o 
  -8   9   2       87.59       82.28      4.78 o 
  -7   9   2       85.73       84.36      4.54 o 
  -6   9   2        0.22       -1.86      1.86 o 
  -5   9   2       51.30       48.01      3.98 o 
  -4   9   2      201.99      219.89      4.73 o 
  -3   9   2      583.12      586.54      9.53 o 
  -2   9   2        4.05        4.28      1.22 o 
  -1   9   2       26.74       24.84      2.17 o 
   0   9   2        3.92        1.01      1.76 o 
   1   9   2     1306.03     1264.33     24.64 o 
   2   9   2        3.11        2.35      1.49 o 
   3   9   2       96.88      101.17      3.24 o 
   4   9   2       23.36       19.97      2.20 o 
   5   9   2        0.85       -0.19      2.17 o 
   6   9   2        5.64        3.05      2.20 o 
   7   9   2      139.75      130.95      5.43 o 
   8   9   2      124.84      121.61      5.49 o 
   9   9   2       16.00       22.55      5.51 o 
  10   9   2       92.01       98.42      6.00 o 
  11   9   2        6.46        5.45      3.27 o 
 -10  10   2        8.82        8.72      3.02 o 
  -9  10   2       59.91       58.70      4.58 o 
  -8  10   2       46.20       54.91      4.29 o 
  -7  10   2       27.37       25.96      3.28 o 
  -6  10   2      118.36      101.13      5.34 o 
  -5  10   2       11.28       11.34      2.27 o 
  -4  10   2       30.12       30.32      2.81 o 
  -3  10   2       38.60       43.74      3.96 o 
  -2  10   2       13.30       12.46      1.48 o 
  -1  10   2        1.64       -0.12      1.64 o 
   0  10   2        0.33       -1.02      1.85 o 
   1  10   2       25.02       25.72      2.68 o 
   2  10   2      300.12      280.70      5.53 o 
   3  10   2      594.76      600.60     11.48 o 
   4  10   2      224.87      221.15      6.70 o 
   5  10   2        0.25        4.49      3.34 o 
   6  10   2        1.90        2.10      2.29 o 
   7  10   2        1.55       -0.11      2.21 o 
   8  10   2       63.04       55.05      4.20 o 
   9  10   2        9.62        8.31      3.03 o 
  10  10   2        0.06        0.06      2.88 o 
  -9  11   2       52.25       50.45      4.48 o 
  -8  11   2        2.31       -0.17      2.41 o 
  -7  11   2        0.84       -1.32      2.29 o 
  -6  11   2        4.69        6.52      2.49 o 
  -5  11   2       65.22       67.27      4.13 o 
  -4  11   2       18.01       19.75      2.93 o 
  -3  11   2        0.34       -0.08      1.75 o 
  -2  11   2        2.00        0.50      1.26 o 
  -1  11   2       14.78        9.93      3.01 o 
   0  11   2       95.60       80.95      5.64 o 
   1  11   2       14.34       10.03      2.48 o 
   2  11   2       13.64       12.86      1.49 o 
   3  11   2       23.68       22.55      2.30 o 
   4  11   2        0.39        2.58      1.86 o 
   5  11   2        0.65       -2.16      2.16 o 
   6  11   2        3.85        5.08      2.63 o 
   7  11   2        5.32        4.92      2.91 o 
   8  11   2       24.06       33.25      4.22 o 
  -8  12   2        1.08        0.60      2.59 o 
  -7  12   2        0.06        0.01      2.66 o 
  -6  12   2       12.04       12.44      3.32 o 
  -5  12   2        9.06        6.65      2.87 o 
  -4  12   2       18.42       14.51      2.54 o 
  -3  12   2        0.37        0.87      1.93 o 
  -2  12   2       31.10       32.28      4.33 o 
  -1  12   2       11.83       12.46      3.92 o 
   0  12   2       11.56       11.55      4.34 o 
   1  12   2       23.51       29.80      8.00 o 
   2  12   2        2.08        0.36      1.67 o 
   3  12   2        0.54        0.86      2.05 o 
   4  12   2       10.29       13.04      2.64 o 
   5  12   2       35.22       50.85      5.02 o 
   6  12   2        2.07        2.27      3.53 o 
   7  12   2       14.21       19.10      3.61 o 
  -6  13   2        9.89       22.74      9.09 o 
  -5  13   2        0.17       -0.17      2.30 o 
  -4  13   2        1.25        0.08      2.17 o 
  -3  13   2       15.04       16.05      2.48 o 
  -2  13   2       11.60       10.74      2.18 o 
  -1  13   2       53.24       56.29      4.37 o 
   0  13   2       18.93       23.54      4.25 o 
   1  13   2        0.93       -0.62      2.35 o 
   2  13   2       25.90       28.81      2.51 o 
   3  13   2       17.48       17.82      3.23 o 
   4  13   2       11.36        5.06      3.29 o 
   5  13   2        3.87        3.22      2.56 o 
  -1  14   2       34.74       52.02      5.73 o 
   0  14   2        6.95        7.05      8.06 o 
   1  14   2       28.06       31.12      4.00 o 
 -15   1   3        2.31        2.16      2.79 o 
 -14   1   3        4.49       -0.82      2.37 o 
 -13   1   3        4.25        1.38      2.60 o 
 -12   1   3        3.57        4.47      2.45 o 
 -11   1   3        4.40        3.46      2.31 o 
 -10   1   3       96.45       93.75      5.71 o 
  -9   1   3        6.28        7.71      2.87 o 
  -8   1   3        0.01       -1.84      2.04 o 
  -7   1   3       18.27       17.10      2.33 o 
  -6   1   3        4.51        4.75      1.72 o 
  -5   1   3      686.81      722.73     13.68 o 
  -4   1   3      184.32      196.38      5.03 o 
  -3   1   3        5.59        7.07      0.98 o 
  -2   1   3    19019.83    18678.65    177.45 o 
  -1   1   3    29239.20    27652.40    275.91 o 
   0   1   3     8088.58     8030.03     89.68 o 
   1   1   3      219.62      189.29      2.78 o 
   2   1   3       12.08        7.40      0.72 o 
   3   1   3      704.49      709.28      7.96 o 
   4   1   3      280.11      291.18      4.59 o 
   5   1   3      283.08      319.05      4.85 o 
   6   1   3      122.09      139.82      3.33 o 
   7   1   3       50.94       37.03      2.26 o 
   8   1   3       11.59        9.60      2.09 o 
   9   1   3      271.25      274.33      6.75 o 
  10   1   3       11.35       11.52      2.54 o 
  11   1   3        4.80        8.53      2.55 o 
  12   1   3       23.15       25.45      3.23 o 
  13   1   3        1.33       -1.47      2.42 o 
  14   1   3        1.10        1.75      3.06 o 
 -14   2   3       30.54       33.56      4.03 o 
 -13   2   3        0.56        0.39      2.73 o 
 -12   2   3       46.35       42.80      4.16 o 
 -11   2   3       74.88       59.42      4.35 o 
 -10   2   3       12.42        9.59      2.82 o 
  -9   2   3        3.17        1.41      2.25 o 
  -8   2   3       63.16       64.21      4.24 o 
  -7   2   3      113.37      117.06     12.47 o 
  -6   2   3      141.89      153.60      5.64 o 
  -5   2   3       11.48       10.71      1.49 o 
  -4   2   3       52.77       44.81      1.74 o 
  -3   2   3      306.52      304.19      4.85 o 
  -2   2   3      500.06      538.26      6.47 o 
  -1   2   3     2773.25     2872.50     28.92 o 
   0   2   3     7763.65     7577.63     79.57 o 
   1   2   3     2051.88     2053.42     23.36 o 
   2   2   3       44.58       44.98      1.45 o 
   3   2   3     1439.45     1468.78     16.35 o 
   4   2   3      333.31      324.89      4.70 o 
   5   2   3      448.77      413.17      6.18 o 
   6   2   3     1490.52     1512.36     18.46 o 
   7   2   3      275.16      274.92      5.24 o 
   8   2   3        2.78       -1.39      1.61 o 
   9   2   3      184.75      185.29      5.55 o 
  10   2   3       51.08       53.35      3.44 o 
  11   2   3      142.76      126.95      5.98 o 
  12   2   3        5.11        2.79      2.41 o 
  13   2   3        9.63       14.05      3.34 o 
  14   2   3        0.41        0.42      4.89 o 
 -14   3   3        2.70        5.55      4.68 o 
 -13   3   3       18.24       18.52      3.63 o 
 -12   3   3       25.46       31.43      3.83 o 
 -11   3   3       38.04       36.35      3.71 o 
 -10   3   3      220.20      217.61      7.24 o 
  -9   3   3        2.63        1.99      2.29 o 
  -8   3   3        4.38        5.27      2.14 o 
  -7   3   3       24.12       21.26      2.15 o 
  -6   3   3      219.55      221.05      5.27 o 
  -5   3   3      233.63      219.12      4.52 o 
  -4   3   3       83.01       83.78      2.33 o 
  -3   3   3       95.16       90.54      1.89 o 
  -2   3   3      175.61      154.20      2.46 o 
  -1   3   3     1032.84     1033.20     10.37 o 
   0   3   3     2091.35     2122.59     21.63 o 
   1   3   3      560.07      584.77      8.03 o 
   2   3   3     2209.97     2152.65     50.15 o 
   3   3   3      965.49      983.63     11.75 o 
   4   3   3      621.72      613.97      7.68 o 
   5   3   3        0.17        0.04      0.94 o 
   6   3   3      260.55      244.23      4.58 o 
   7   3   3      101.59       97.42      3.57 o 
   8   3   3       87.98       86.10      3.10 o 
   9   3   3      142.08      146.32      4.87 o 
  10   3   3      149.97      155.41      5.22 o 
  11   3   3       72.28       80.54      4.24 o 
  12   3   3        7.59        3.91      2.80 o 
  13   3   3       46.43       44.96      5.99 o 
 -14   4   3        7.99        1.94      4.58 o 
 -13   4   3       57.78       48.40      7.64 o 
 -12   4   3       13.15       18.89      5.07 o 
 -11   4   3       14.39       15.13      3.05 o 
 -10   4   3      510.96      501.83     10.65 o 
  -9   4   3      284.45      285.26      7.29 o 
  -8   4   3      283.95      265.87      9.35 o 
  -7   4   3      155.47      165.87      4.80 o 
  -6   4   3      158.46      160.44      4.03 o 
  -5   4   3      299.37      311.63      5.37 o 
  -4   4   3      132.86      133.94      2.90 o 
  -3   4   3      773.39      851.70     10.12 o 
  -2   4   3     5077.68     5110.68     65.24 o 
  -1   4   3     4417.43     4377.42     43.39 o 
   0   4   3     1255.71     1276.59     24.68 o 
   1   4   3       29.39       38.34      1.91 o 
   2   4   3      820.17      847.01     11.25 o 
   3   4   3      947.68      948.63     11.26 o 
   4   4   3     1683.24     1791.58     27.14 o 
   5   4   3      159.89      165.98      3.24 o 
   6   4   3      120.25      132.22      3.68 o 
   7   4   3       19.35       20.75      1.94 o 
   8   4   3       85.85       83.03      3.13 o 
   9   4   3        0.70       -0.22      2.21 o 
  10   4   3       63.37       67.33      4.58 o 
  11   4   3      207.54      202.44      8.96 o 
  12   4   3       12.93       17.97      3.68 o 
  13   4   3        4.12       -3.73      3.73 o 
 -14   5   3       20.96       16.01      4.82 o 
 -13   5   3        0.78       -1.33      3.55 o 
 -12   5   3       13.73       16.45      4.14 o 
 -11   5   3       95.83      101.23      6.34 o 
 -10   5   3      121.67      129.12      8.00 o 
  -9   5   3       70.26       76.32      3.79 o 
  -8   5   3      157.55      162.88      5.15 o 
  -7   5   3        0.81       -1.54      1.54 o 
  -6   5   3       35.87       33.80      2.20 o 
  -5   5   3        0.05        1.72      0.87 o 
  -4   5   3       15.27       14.68      1.09 o 
  -3   5   3      389.26      384.26      5.30 o 
  -2   5   3     1564.82     1642.18     17.11 o 
  -1   5   3        0.22        0.28      0.58 o 
   0   5   3      177.42      182.91      2.73 o 
   1   5   3      318.56      330.85      4.37 o 
   2   5   3      198.16      207.74      3.65 o 
   3   5   3        0.24        0.27      0.79 o 
   4   5   3       21.32       24.40      1.62 o 
   5   5   3        0.39        0.11      1.33 o 
   6   5   3       86.76       91.11      4.23 o 
   7   5   3        3.41        1.60      2.04 o 
   8   5   3        1.03        0.61      2.10 o 
   9   5   3       11.90        9.76      2.43 o 
  10   5   3       11.11       10.36      2.70 o 
  11   5   3       56.77       58.79      6.16 o 
  12   5   3        0.47        2.06      3.16 o 
  13   5   3        0.43       -0.42      3.12 o 
 -13   6   3        1.43       -0.07      3.62 o 
 -12   6   3        0.00       -2.84      2.84 o 
 -11   6   3      101.33      109.14      6.76 o 
 -10   6   3      142.51      126.04      8.49 o 
  -9   6   3      703.87      693.77     17.37 o 
  -8   6   3       37.81       41.88      3.00 o 
  -7   6   3       47.87       54.21      3.30 o 
  -6   6   3       68.29       70.23      2.39 o 
  -5   6   3       60.74       53.98      2.95 o 
  -4   6   3      174.38      182.39      3.69 o 
  -3   6   3       44.03       47.76      1.94 o 
  -2   6   3      225.70      248.05      3.89 o 
  -1   6   3      656.86      691.64      8.36 o 
   0   6   3       19.32       16.88      1.10 o 
   1   6   3      732.02      770.75     12.36 o 
   2   6   3       13.01        8.40      1.00 o 
   3   6   3      134.49      142.16      3.99 o 
   4   6   3       25.10       24.44      1.69 o 
   5   6   3        0.61        0.81      0.95 o 
   6   6   3       34.80       32.12      1.97 o 
   7   6   3      177.30      151.17      5.05 o 
   8   6   3      309.26      302.78     10.32 o 
   9   6   3        4.23        2.69      2.48 o 
  10   6   3        0.75       -0.73      2.69 o 
  11   6   3        6.42        9.57      3.22 o 
  12   6   3        5.69        5.05      3.34 o 
 -13   7   3       19.10       22.57      4.86 o 
 -12   7   3        8.96        8.42      4.40 o 
 -11   7   3       55.53       53.22      5.37 o 
 -10   7   3        2.23        5.50      3.29 o 
  -9   7   3      152.31      160.35      6.46 o 
  -8   7   3       18.73       17.06      3.00 o 
  -7   7   3       31.21       33.15      3.25 o 
  -6   7   3       11.84       10.99      1.68 o 
  -5   7   3       86.36       95.48      3.31 o 
  -4   7   3      151.43      144.56      4.23 o 
  -3   7   3       55.88       58.84      2.29 o 
  -2   7   3        2.02        2.91      1.28 o 
  -1   7   3      581.60      624.73      8.91 o 
   0   7   3       94.14       98.48      2.41 o 
   1   7   3      214.28      223.15      3.90 o 
   2   7   3      200.82      195.61      3.70 o 
   3   7   3      166.08      164.40      3.69 o 
   4   7   3      448.97      448.66      8.45 o 
   5   7   3      246.70      245.50      7.17 o 
   6   7   3       66.87       61.39      3.19 o 
   7   7   3       43.16       50.30      3.76 o 
   8   7   3      289.71      286.17     11.33 o 
   9   7   3        4.98        6.98      2.87 o 
  10   7   3       19.69       13.04      2.84 o 
  11   7   3        0.40       -1.63      2.61 o 
  12   7   3        0.37        1.37      2.92 o 
 -12   8   3        9.13       11.91      4.10 o 
 -11   8   3        4.80        7.59      3.49 o 
 -10   8   3        0.64        1.10      2.89 o 
  -9   8   3        9.22        8.78      2.85 o 
  -8   8   3      129.88      120.95      5.46 o 
  -7   8   3      147.76      147.18      5.82 o 
  -6   8   3       20.00       20.26      4.25 o 
  -5   8   3        9.38        8.59      1.98 o 
  -4   8   3        5.37        2.86      1.43 o 
  -3   8   3       90.06       86.05      2.70 o 
  -2   8   3       30.85       30.99      2.09 o 
  -1   8   3       10.91       12.74      1.58 o 
   0   8   3        1.75        2.68      1.00 o 
   1   8   3        5.01        3.81      1.10 o 
   2   8   3       14.46       11.64      1.32 o 
   3   8   3       15.40       16.66      1.67 o 
   4   8   3      337.00      318.22     11.90 o 
   5   8   3      176.55      167.65      6.47 o 
   6   8   3       15.34       12.30      2.60 o 
   7   8   3       16.01        9.83      2.63 o 
   8   8   3      150.76      150.67      6.02 o 
   9   8   3       34.63       44.70      6.61 o 
  10   8   3        3.76        7.43      3.05 o 
  11   8   3        5.63        6.21      3.04 o 
 -11   9   3        1.62       -1.91      3.15 o 
 -10   9   3        0.89       -2.14      2.99 o 
  -9   9   3        1.59        5.97      2.74 o 
  -8   9   3        5.40        3.31      2.50 o 
  -7   9   3       17.19       17.16      2.83 o 
  -6   9   3       11.14       10.13      2.46 o 
  -5   9   3        0.01        1.17      1.93 o 
  -4   9   3       43.17       52.28      2.78 o 
  -3   9   3      141.12      145.06      3.93 o 
  -2   9   3       49.84       56.19      2.72 o 
  -1   9   3       78.24       74.48      2.90 o 
   0   9   3      384.57      372.06      6.41 o 
   1   9   3      417.19      423.64      7.19 o 
   2   9   3      582.81      595.08      9.03 o 
   3   9   3       66.92       65.16      2.76 o 
   4   9   3       58.87       57.30      3.08 o 
   5   9   3       82.27       81.65      4.44 o 
   6   9   3      152.67      147.22      6.19 o 
   7   9   3       14.97       13.89      2.91 o 
   8   9   3       26.17       22.37      3.45 o 
   9   9   3       17.95       11.15      3.09 o 
  10   9   3        9.31        8.01      3.30 o 
 -10  10   3        9.16        5.57      3.42 o 
  -9  10   3        1.59        0.27      2.59 o 
  -8  10   3       50.73       55.23      4.24 o 
  -7  10   3        8.15       13.69      2.83 o 
  -6  10   3       32.05       30.23      3.16 o 
  -5  10   3        8.76        8.49      2.29 o 
  -4  10   3       32.57       24.54      2.98 o 
  -3  10   3       19.78       21.73      2.54 o 
  -2  10   3       46.99       47.96      2.89 o 
  -1  10   3        2.62        1.72      2.81 o 
   0  10   3       10.65        9.41      1.84 o 
   1  10   3       80.87       84.43      2.89 o 
   2  10   3      155.12      158.83      4.15 o 
   3  10   3      165.76      156.35      4.82 o 
   4  10   3       14.36       13.71      2.22 o 
   5  10   3       51.92       53.96      3.93 o 
   6  10   3       21.61       23.59      3.36 o 
   7  10   3       34.12       40.26      6.11 o 
   8  10   3        0.00        1.07      2.65 o 
   9  10   3        3.19        1.23      2.68 o 
  -9  11   3        0.19        1.37      3.56 o 
  -8  11   3        0.63        3.17      2.61 o 
  -7  11   3       45.09       43.43      3.84 o 
  -6  11   3        4.17        5.13      2.43 o 
  -5  11   3      100.70       99.67      5.35 o 
  -4  11   3       59.48       65.70      6.86 o 
  -3  11   3      164.57      161.76      7.75 o 
  -2  11   3      114.24      114.00      6.80 o 
  -1  11   3       90.12       89.62      3.64 o 
   0  11   3      145.06      145.00      6.45 o 
   1  11   3        8.70        9.41      3.34 o 
   2  11   3        2.93       -0.32      1.65 o 
   3  11   3        1.51        2.31      2.12 o 
   4  11   3        2.04        5.04      2.32 o 
   5  11   3        1.01        6.06      2.57 o 
   6  11   3        1.24       -0.95      2.41 o 
   7  11   3       24.46       24.20      3.74 o 
   8  11   3        1.48        6.14      3.06 o 
  -7  12   3        1.84        2.95      3.09 o 
  -6  12   3       14.89       16.15      3.34 o 
  -5  12   3        1.14        2.62      2.49 o 
  -4  12   3        3.80        5.76      4.39 o 
  -3  12   3       13.99        8.74      4.16 o 
  -2  12   3        0.10        1.61      3.17 o 
  -1  12   3        6.73        4.60      1.83 o 
   0  12   3        6.78        6.72      3.62 o 
   1  12   3       98.35       92.43      3.68 o 
   2  12   3       17.86       16.97      2.42 o 
   3  12   3       47.59       44.24      3.35 o 
   4  12   3        1.24        0.65      2.22 o 
   5  12   3       21.07       22.19      3.26 o 
   6  12   3       16.97       16.12      3.25 o 
  -5  13   3        6.96        9.92      4.91 o 
  -4  13   3       11.01        9.26      3.69 o 
  -3  13   3       13.58        3.99     12.12 o 
  -2  13   3       36.15       35.68     11.95 o 
  -1  13   3        0.58       -3.54      5.92 o 
   0  13   3        8.15        3.60      3.20 o 
   1  13   3        0.17       -0.87      2.87 o 
   2  13   3        0.70        0.03      1.94 o 
   3  13   3        2.46        2.20      2.20 o 
   4  13   3        4.05        3.07      2.38 o 
 -14   0   4        4.75       10.57      5.85 o 
 -13   0   4       29.96       16.36      4.87 o 
 -12   0   4      179.33      160.50      9.65 o 
 -11   0   4        0.14        1.53      3.22 o 
 -10   0   4       93.38       82.23      7.71 o 
  -9   0   4       39.03       45.02      5.04 o 
  -8   0   4      140.91      142.94      7.90 o 
  -7   0   4      273.52      272.43     10.44 o 
  -6   0   4     2781.33     2865.11     67.62 o 
  -5   0   4     2722.31     2820.47     77.36 o 
  -4   0   4     7502.01     7480.51    168.64 o 
  -3   0   4      185.08      186.92      7.21 o 
  -2   0   4      189.82      175.34      5.62 o 
  -1   0   4        0.75       -1.14      1.43 o 
   0   0   4     4914.37     4854.11     89.73 o 
   1   0   4     1177.85     1103.46     18.82 o 
   2   0   4      748.74      674.08     12.05 o 
   3   0   4      238.97      199.83      5.05 o 
   4   0   4      144.35      148.20      4.67 o 
   5   0   4       72.59       71.60      3.25 o 
   6   0   4      294.90      274.93      8.36 o 
   7   0   4      185.95      175.10      8.12 o 
   8   0   4        0.78        3.51      2.77 o 
   9   0   4       21.08       17.49      3.68 o 
  10   0   4        1.48        3.24      3.69 o 
  11   0   4       85.40       86.06      6.33 o 
  12   0   4      154.29      165.95      8.70 o 
  13   0   4      170.73      202.38      9.90 o 
 -14   1   4        4.98        0.85      2.65 o 
 -13   1   4       12.29        9.47      2.91 o 
 -12   1   4        0.05       -2.20      2.38 o 
 -11   1   4        6.38        9.26      2.78 o 
 -10   1   4       36.42       30.30      3.45 o 
  -9   1   4      124.93      120.27      5.26 o 
  -8   1   4        0.08        0.36      1.95 o 
  -7   1   4      323.01      322.45      8.16 o 
  -6   1   4     3155.32     3258.22     53.93 o 
  -5   1   4      393.88      395.34      7.54 o 
  -4   1   4        0.91        1.24      1.38 o 
  -3   1   4      435.92      413.51      6.77 o 
  -2   1   4     3988.77     3987.98     48.28 o 
  -1   1   4      707.46      674.91      9.24 o 
   0   1   4      739.04      715.35     10.69 o 
   1   1   4     3098.77     3035.51     36.53 o 
   2   1   4      117.10      124.64      5.06 o 
   3   1   4      761.35      785.30      9.31 o 
   4   1   4        8.15        8.22      1.19 o 
   5   1   4       71.26       74.51      2.59 o 
   6   1   4      117.46      126.27      3.63 o 
   7   1   4       63.58       63.50      2.81 o 
   8   1   4      281.33      286.76      6.72 o 
   9   1   4        4.42        3.10      2.20 o 
  10   1   4       36.62       37.24      3.60 o 
  11   1   4      198.54      203.01      9.19 o 
  12   1   4       65.35       75.23      4.51 o 
  13   1   4       13.76       13.44      3.03 o 
 -14   2   4        2.72        4.18      2.87 o 
 -13   2   4       66.34       60.00      4.47 o 
 -12   2   4        5.69        2.95      2.46 o 
 -11   2   4       48.04       49.01      3.72 o 
 -10   2   4       27.94       24.51      3.32 o 
  -9   2   4      355.33      373.09      9.76 o 
  -8   2   4      187.64      183.47      6.18 o 
  -7   2   4       15.83       15.60      2.34 o 
  -6   2   4       46.90       46.34      2.55 o 
  -5   2   4      699.42      693.76     11.80 o 
  -4   2   4      115.77      120.10      3.78 o 
  -3   2   4     1284.56     1263.92     14.20 o 
  -2   2   4     1087.44     1049.33     12.69 o 
  -1   2   4     1025.25      993.17     12.08 o 
   0   2   4      112.99      116.74      2.68 o 
   1   2   4      842.02      829.60     11.03 o 
   2   2   4     1416.49     1400.64     16.33 o 
   3   2   4      405.23      424.65      6.15 o 
   4   2   4     1609.61     1738.21     22.07 o 
   5   2   4      127.92      130.94      3.69 o 
   6   2   4        2.89        3.74      1.39 o 
   7   2   4       52.18       50.09      2.42 o 
   8   2   4       20.47       20.34      2.24 o 
   9   2   4       12.12       11.17      2.44 o 
  10   2   4        1.93        0.08      2.05 o 
  11   2   4       28.26       27.40      3.15 o 
  12   2   4      122.92      141.68      5.67 o 
  13   2   4        0.01       -0.20      2.76 o 
 -14   3   4       12.02        7.65      4.06 o 
 -13   3   4       73.47       71.88      5.31 o 
 -12   3   4        9.40       10.80      2.77 o 
 -11   3   4      203.21      201.58      6.65 o 
 -10   3   4       25.91       22.86      2.89 o 
  -9   3   4       15.06       12.97      2.30 o 
  -8   3   4      152.59      144.47      4.46 o 
  -7   3   4       34.97       35.29      2.34 o 
  -6   3   4      476.01      487.07      9.23 o 
  -5   3   4       34.59       30.31      1.88 o 
  -4   3   4       30.82       33.16      1.51 o 
  -3   3   4      270.66      260.18      3.91 o 
  -2   3   4        1.24        2.61      0.73 o 
  -1   3   4      108.46      115.01      3.92 o 
   0   3   4      628.60      660.53     10.30 o 
   1   3   4       59.24       56.58      2.30 o 
   2   3   4      809.07      888.71     11.83 o 
   3   3   4      311.67      300.65      5.05 o 
   4   3   4       23.46       19.69      1.44 o 
   5   3   4        0.57        2.66      1.31 o 
   6   3   4      625.70      625.91      8.93 o 
   7   3   4      111.61      107.08      3.72 o 
   8   3   4      444.47      443.11      7.54 o 
   9   3   4      460.39      413.53      8.69 o 
  10   3   4       96.92       96.85      5.87 o 
  11   3   4      100.22      111.16      5.45 o 
  12   3   4       23.71       25.74      3.68 o 
  13   3   4        0.17       -2.81      2.81 o 
 -14   4   4        2.31       -3.28      3.28 o 
 -13   4   4       12.39        6.79      3.48 o 
 -12   4   4      192.37      187.96      8.76 o 
 -11   4   4      109.71      113.15      5.37 o 
 -10   4   4       48.10       53.05      3.60 o 
  -9   4   4      108.22      105.57      4.44 o 
  -8   4   4      195.55      196.26      5.77 o 
  -7   4   4      333.29      334.73      7.30 o 
  -6   4   4        4.58        5.31      1.58 o 
  -5   4   4      123.36      121.14      2.92 o 
  -4   4   4     1917.47     2017.68     21.09 o 
  -3   4   4      345.21      376.86      5.78 o 
  -2   4   4        5.77        5.68      0.76 o 
  -1   4   4       66.80       68.52      1.52 o 
   0   4   4      523.07      544.18      6.75 o 
   1   4   4      365.47      377.20      7.29 o 
   2   4   4       11.44       12.45      1.25 o 
   3   4   4      502.82      559.55     10.16 o 
   4   4   4       15.41       21.41      2.28 o 
   5   4   4       78.30       95.97      2.85 o 
   6   4   4      320.97      331.73      5.97 o 
   7   4   4       88.66      100.21      3.78 o 
   8   4   4       16.74       18.53      2.05 o 
   9   4   4       68.10       63.64      4.94 o 
  10   4   4       96.34      105.80      5.04 o 
  11   4   4      126.31      125.14      7.15 o 
  12   4   4        1.10       -2.14      2.91 o 
  13   4   4        0.10       -3.19      3.19 o 
 -13   5   4       26.61       27.14      4.82 o 
 -12   5   4       67.83       64.35      5.70 o 
 -11   5   4        1.47        2.52      3.12 o 
 -10   5   4       93.77      108.93      5.23 o 
  -9   5   4       10.09        8.24      2.28 o 
  -8   5   4     1292.81     1298.85     21.10 o 
  -7   5   4      471.71      463.92      9.17 o 
  -6   5   4       20.79       21.11      1.96 o 
  -5   5   4        1.28        1.94      1.09 o 
  -4   5   4      240.21      230.68      3.64 o 
  -3   5   4      244.38      308.15      4.29 o 
  -2   5   4      285.54      303.55      4.25 o 
  -1   5   4       55.15       59.83      1.65 o 
   0   5   4       28.40       30.56      1.71 o 
   1   5   4      100.11      108.08      3.36 o 
   2   5   4      143.64      134.42      3.49 o 
   3   5   4      379.34      378.29      5.56 o 
   4   5   4        8.87        8.42      1.19 o 
   5   5   4       24.59       26.02      1.91 o 
   6   5   4       43.13       46.61      2.18 o 
   7   5   4        1.62        1.35      1.48 o 
   8   5   4      163.48      148.48      7.74 o 
   9   5   4       67.79       66.24      4.15 o 
  10   5   4      135.00      132.24      7.98 o 
  11   5   4        0.27        0.44      2.96 o 
  12   5   4        0.22       -1.01      2.96 o 
 -13   6   4       19.14       13.32      4.70 o 
 -12   6   4        0.67       -1.19      3.18 o 
 -11   6   4       26.62       30.95      5.19 o 
 -10   6   4      342.88      333.23     10.96 o 
  -9   6   4       18.50       11.77      3.40 o 
  -8   6   4       67.89       67.37      4.01 o 
  -7   6   4      439.11      434.28      8.70 o 
  -6   6   4      221.69      217.31      6.50 o 
  -5   6   4      260.39      263.79      4.81 o 
  -4   6   4        0.90        0.77      1.10 o 
  -3   6   4       63.88       76.58      2.12 o 
  -2   6   4       20.60       22.97      1.21 o 
  -1   6   4      511.27      557.98      8.33 o 
   0   6   4       92.41       81.14      2.50 o 
   1   6   4      267.41      252.15      5.50 o 
   2   6   4      324.54      300.58      5.70 o 
   3   6   4       12.78       13.50      1.29 o 
   4   6   4      203.83      201.57      4.95 o 
   5   6   4      168.47      171.45      3.52 o 
   6   6   4       52.11       57.93      4.16 o 
   7   6   4       51.05       40.49      2.76 o 
   8   6   4        0.39       -0.26      2.16 o 
   9   6   4       24.10       22.78      3.17 o 
  10   6   4       43.26       45.89      4.07 o 
  11   6   4       49.44       51.61      5.02 o 
  12   6   4        0.54       -3.42      3.42 o 
 -12   7   4        0.00        1.10      3.19 o 
 -11   7   4        6.79        5.90      3.64 o 
 -10   7   4        7.68        3.61      3.03 o 
  -9   7   4      245.66      263.45     13.70 o 
  -8   7   4      253.73      253.62      9.05 o 
  -7   7   4      152.44      134.03      7.79 o 
  -6   7   4      105.27      103.11      4.19 o 
  -5   7   4      167.95      168.88      6.52 o 
  -4   7   4        5.43        6.82      1.77 o 
  -3   7   4       27.66       32.40      1.97 o 
  -2   7   4       26.40       28.64      2.22 o 
  -1   7   4      175.86      189.81      5.93 o 
   0   7   4       41.25       42.41      1.82 o 
   1   7   4      314.41      324.83      8.62 o 
   2   7   4      113.15      118.08      3.16 o 
   3   7   4       38.17       42.79      2.14 o 
   4   7   4      103.96       96.30      3.21 o 
   5   7   4      173.76      166.35      5.28 o 
   6   7   4      421.95      423.07     10.47 o 
   7   7   4      150.27      148.31      4.96 o 
   8   7   4       35.78       32.91      3.09 o 
   9   7   4       15.06       19.04      2.94 o 
  10   7   4       20.69       18.85      3.07 o 
  11   7   4        5.11        5.68      3.00 o 
 -12   8   4       10.15       14.83      4.55 o 
 -11   8   4       11.18        6.94      3.50 o 
 -10   8   4        9.00        9.14      3.44 o 
  -9   8   4        8.20        6.22      3.15 o 
  -8   8   4      152.26      147.46      9.27 o 
  -7   8   4      191.37      190.23      9.98 o 
  -6   8   4      138.09      145.60      6.73 o 
  -5   8   4        8.28       10.27      2.76 o 
  -4   8   4        0.93       -0.10      1.80 o 
  -3   8   4       53.66       56.02      2.48 o 
  -2   8   4       37.05       37.17      2.15 o 
  -1   8   4       81.93       88.37      3.63 o 
   0   8   4        1.58        0.31      1.22 o 
   1   8   4      146.84      144.69      3.56 o 
   2   8   4      761.80      741.02     10.32 o 
   3   8   4        8.55       10.76      1.84 o 
   4   8   4       17.14       18.39      2.90 o 
   5   8   4      155.49      164.62      6.29 o 
   6   8   4      192.55      165.46      6.56 o 
   7   8   4       40.87       40.49      3.95 o 
   8   8   4        5.98        7.17      2.33 o 
   9   8   4        0.01       -0.43      2.49 o 
  10   8   4       16.14       11.48      3.30 o 
  11   8   4       65.74       66.44     12.04 o 
 -11   9   4        5.65        7.78      3.66 o 
 -10   9   4       14.02       14.26      3.81 o 
  -9   9   4       16.84       16.84      3.82 o 
  -8   9   4       43.55       40.64      6.19 o 
  -7   9   4       27.13       27.65      3.78 o 
  -6   9   4       12.35       15.61      3.23 o 
  -5   9   4      116.23      113.11      5.61 o 
  -4   9   4      282.35      304.65      9.17 o 
  -3   9   4        9.47        9.03      1.99 o 
  -2   9   4      252.57      249.75      6.99 o 
  -1   9   4      257.40      252.85      6.84 o 
   0   9   4       74.36       65.07      3.89 o 
   1   9   4      579.90      553.74      9.98 o 
   2   9   4      243.83      246.34      5.75 o 
   3   9   4        4.40        2.71      1.82 o 
   4   9   4       44.62       48.26      3.62 o 
   5   9   4        2.67        1.64      2.37 o 
   6   9   4        5.51        6.27      2.79 o 
   7   9   4       12.66       21.62      3.61 o 
   8   9   4      113.65      105.88      5.42 o 
   9   9   4       10.98        9.58      3.03 o 
  10   9   4       22.72       20.91      3.67 o 
 -10  10   4       12.45       13.38      5.84 o 
  -9  10   4        0.12        2.41      3.02 o 
  -8  10   4       32.71       26.68      4.95 o 
  -7  10   4       27.83       32.23      4.14 o 
  -6  10   4       47.72       56.05      5.11 o 
  -5  10   4      267.32      282.47      9.25 o 
  -4  10   4        0.07       -2.91      2.91 o 
  -3  10   4      111.08      105.33      5.12 o 
  -2  10   4      153.61      164.68      9.70 o 
  -1  10   4        1.54        1.11      1.54 o 
   0  10   4       13.76       11.01      1.79 o 
   1  10   4      324.39      316.36      9.81 o 
   2  10   4      444.03      432.69     14.63 o 
   3  10   4        0.00       -0.44      2.02 o 
   4  10   4       32.70       27.72      3.16 o 
   5  10   4        1.45       -2.14      2.30 o 
   6  10   4        0.49        1.47      2.57 o 
   7  10   4        3.63        4.69      2.92 o 
   8  10   4        0.20       -0.99      2.80 o 
   9  10   4        1.37        1.24      6.37 o 
  -9  11   4        6.96        9.03      3.68 o 
  -8  11   4       20.90       28.13      4.73 o 
  -7  11   4        1.43        6.58      3.08 o 
  -6  11   4       46.37       47.64      4.60 o 
  -5  11   4       23.90       31.20      4.99 o 
  -4  11   4       67.26       70.00      6.23 o 
  -3  11   4        5.51        5.91      2.46 o 
  -2  11   4       43.63       54.09      4.00 o 
  -1  11   4        4.95        6.68      2.71 o 
   0  11   4       15.16       17.51      2.63 o 
   1  11   4        0.01       -0.69      2.05 o 
   2  11   4        2.33        3.65      3.64 o 
   3  11   4        7.34        5.81      2.32 o 
   4  11   4        2.13        3.74      2.49 o 
   5  11   4        0.08       -0.43      2.43 o 
   6  11   4       13.57       14.34      3.32 o 
   7  11   4        7.04       11.50      3.25 o 
  -7  12   4       12.78       12.15      4.52 o 
  -6  12   4        6.23        0.39      3.62 o 
  -5  12   4       52.95       53.58      6.03 o 
  -4  12   4       19.03       23.06      3.34 o 
  -3  12   4        0.50        4.58      2.61 o 
  -2  12   4        7.82        5.21      2.53 o 
  -1  12   4        0.59       -0.86      2.19 o 
   0  12   4       11.05        7.66      2.61 o 
   1  12   4        1.34        3.12      2.02 o 
   2  12   4       26.51       29.38      4.05 o 
   3  12   4        2.99        3.58      2.30 o 
   4  12   4        0.19       -0.15      2.34 o 
   5  12   4       11.65       13.43      3.11 o 
   6  12   4       18.60       22.80      3.70 o 
  -4  13   4       20.71       22.56      3.68 o 
  -3  13   4        0.12        2.98      2.66 o 
  -2  13   4        3.35        4.98      2.62 o 
  -1  13   4        0.02        0.86      2.85 o 
   0  13   4        5.26        5.85      3.65 o 
   1  13   4       10.12        9.03      2.39 o 
   2  13   4        7.34        8.57      2.49 o 
   3  13   4        1.31        5.66      2.68 o 
 -14   1   5        0.13       -2.11      4.05 o 
 -13   1   5        5.12        4.59      3.00 o 
 -12   1   5        4.36        3.69      2.70 o 
 -11   1   5        4.63        5.11      2.62 o 
 -10   1   5      104.69      107.14      7.36 o 
  -9   1   5      416.49      440.24     11.04 o 
  -8   1   5        0.92        2.36      2.25 o 
  -7   1   5      450.94      461.71     10.73 o 
  -6   1   5      131.97      135.99      4.19 o 
  -5   1   5     1470.04     1466.08     22.72 o 
  -4   1   5      656.07      651.67     11.11 o 
  -3   1   5      438.86      433.39     11.56 o 
  -2   1   5        0.07       -0.95      0.95 o 
  -1   1   5     3792.94     3890.76     56.50 o 
   0   1   5       39.58       40.16      3.03 o 
   1   1   5      311.18      296.37      5.94 o 
   2   1   5       39.89       40.49      2.14 o 
   3   1   5       31.23       41.06      1.68 o 
   4   1   5       13.07       18.18      1.48 o 
   5   1   5        9.99       13.94      1.54 o 
   6   1   5       79.86       81.73      3.09 o 
   7   1   5        0.80        2.14      1.76 o 
   8   1   5      124.98      127.83      4.53 o 
   9   1   5       29.45       29.04      2.89 o 
  10   1   5      156.33      153.02      5.43 o 
  11   1   5       17.11       17.87      2.98 o 
  12   1   5        3.50        2.24      2.50 o 
  13   1   5        1.13        3.27      3.10 o 
 -14   2   5       66.76       68.00      5.57 o 
 -13   2   5        1.29       -2.38      2.38 o 
 -12   2   5       18.62       19.00      3.11 o 
 -11   2   5       59.70       62.92      4.98 o 
 -10   2   5        8.69        9.23      2.72 o 
  -9   2   5        5.92       10.48      2.44 o 
  -8   2   5        0.01       -0.23      1.89 o 
  -7   2   5        3.68        4.71      1.81 o 
  -6   2   5       62.91       74.11      4.88 o 
  -5   2   5      827.73      830.54     13.89 o 
  -4   2   5      501.33      525.23      8.92 o 
  -3   2   5      113.07      120.27      3.24 o 
  -2   2   5     1648.37     1769.28     22.21 o 
  -1   2   5      204.26      211.97      3.90 o 
   0   2   5     1233.46     1243.71     19.49 o 
   1   2   5      208.78      187.72      3.97 o 
   2   2   5       15.26       13.49      1.44 o 
   3   2   5      254.49      246.25      4.30 o 
   4   2   5      101.73      114.62      3.21 o 
   5   2   5       11.64       13.37      1.72 o 
   6   2   5      400.98      393.04      7.13 o 
   7   2   5        2.28        1.40      1.81 o 
   8   2   5        2.99        3.04      1.98 o 
   9   2   5        0.62        1.82      2.09 o 
  10   2   5       30.31       36.54      3.33 o 
  11   2   5        1.01       -2.17      2.17 o 
  12   2   5        0.02       -0.40      2.63 o 
  13   2   5        7.39        6.79      3.66 o 
 -14   3   5        0.57        2.47      3.39 o 
 -13   3   5        7.15        9.00      3.34 o 
 -12   3   5       22.78       22.87      3.01 o 
 -11   3   5       77.86       68.93      3.78 o 
 -10   3   5       31.29       27.44      2.74 o 
  -9   3   5       11.78        9.67      2.22 o 
  -8   3   5       69.45       80.28      3.82 o 
  -7   3   5        7.41        8.82      2.00 o 
  -6   3   5        0.17       -0.18      1.62 o 
  -5   3   5       10.85        9.37      1.41 o 
  -4   3   5       39.69       40.47      2.24 o 
  -3   3   5        1.16       -0.85      0.85 o 
  -2   3   5       19.28       19.80      1.46 o 
  -1   3   5     1647.04     1721.62     21.72 o 
   0   3   5     1086.55     1103.10     14.30 o 
   1   3   5      326.25      297.72      5.62 o 
   2   3   5     2784.26     2880.35     44.23 o 
   3   3   5      146.00      154.66      3.83 o 
   4   3   5      395.24      403.31      6.74 o 
   5   3   5      121.94      128.76      3.60 o 
   6   3   5       35.93       36.45      2.40 o 
   7   3   5      255.08      256.79      5.81 o 
   8   3   5      195.61      212.73      5.52 o 
   9   3   5      467.63      468.99      9.98 o 
  10   3   5       12.50       11.03      2.62 o 
  11   3   5       28.20       29.27      3.64 o 
  12   3   5        8.38       15.21      3.37 o 
 -14   4   5        8.21        3.01      4.86 o 
 -13   4   5      202.66      206.33     10.85 o 
 -12   4   5        0.46        0.10      2.85 o 
 -11   4   5       38.79       44.99      3.63 o 
 -10   4   5      115.11      119.15      4.49 o 
  -9   4   5       16.08       15.66      2.36 o 
  -8   4   5      238.58      252.30      6.10 o 
  -7   4   5      239.96      254.44      5.80 o 
  -6   4   5       30.71       33.27      1.97 o 
  -5   4   5       14.34       18.35      1.48 o 
  -4   4   5        7.49       10.80      1.16 o 
  -3   4   5       50.81       50.07      1.81 o 
  -2   4   5      156.70      155.45      3.52 o 
  -1   4   5       19.87       18.99      1.09 o 
   0   4   5      111.00       96.38      2.27 o 
   1   4   5       54.34       48.47      2.44 o 
   2   4   5      182.53      200.76      8.42 o 
   3   4   5      412.69      463.46     14.82 o 
   4   4   5        3.66        4.67      1.29 o 
   5   4   5        0.81       -0.76      1.40 o 
   6   4   5       12.88       13.62      1.94 o 
   7   4   5       67.80       63.86      3.11 o 
   8   4   5       10.98       12.73      2.34 o 
   9   4   5       17.47       20.96      2.80 o 
  10   4   5        3.74        1.15      2.49 o 
  11   4   5        1.93        1.92      2.65 o 
  12   4   5        9.28        8.98      3.62 o 
 -13   5   5        0.01        0.27      2.84 o 
 -12   5   5       15.04       13.59      3.47 o 
 -11   5   5        4.30        1.94      2.72 o 
 -10   5   5        0.19        0.67      2.18 o 
  -9   5   5      415.83      436.24      8.74 o 
  -8   5   5      919.93      906.36     14.52 o 
  -7   5   5      182.89      184.48      4.46 o 
  -6   5   5      244.02      240.20      5.40 o 
  -5   5   5      223.76      231.11      5.17 o 
  -4   5   5       44.63       53.35      1.89 o 
  -3   5   5        9.07        8.60      1.01 o 
  -2   5   5        2.80        0.51      0.78 o 
  -1   5   5      467.26      503.86      6.61 o 
   0   5   5     1585.89     1639.18     19.48 o 
   1   5   5      790.68      804.03     14.59 o 
   2   5   5      168.92      141.52      3.61 o 
   3   5   5       38.51       34.11      2.38 o 
   4   5   5        3.68        3.19      1.40 o 
   5   5   5        0.01        1.67      1.18 o 
   6   5   5       50.64       41.87      4.36 o 
   7   5   5       84.88       83.01      3.74 o 
   8   5   5      133.25      138.09      6.04 o 
   9   5   5       63.62       60.08      3.74 o 
  10   5   5       24.16       17.20      3.28 o 
  11   5   5       27.62       38.33      4.48 o 
  12   5   5       20.71       20.19      4.12 o 
 -13   6   5        6.30        8.26      3.31 o 
 -12   6   5       68.00       62.83      5.01 o 
 -11   6   5        0.26        1.64      2.78 o 
 -10   6   5        5.29       10.72      2.99 o 
  -9   6   5       26.93       29.69      3.85 o 
  -8   6   5       65.00       67.10      3.68 o 
  -7   6   5      136.06      137.22      7.43 o 
  -6   6   5      111.72      128.33      4.12 o 
  -5   6   5        2.84        3.94      1.22 o 
  -4   6   5       71.92       87.51      2.87 o 
  -3   6   5      436.93      420.12      6.44 o 
  -2   6   5        2.77        2.49      0.94 o 
  -1   6   5        0.20        0.99      1.05 o 
   0   6   5       24.71       21.14      2.13 o 
   1   6   5      580.99      571.83     13.49 o 
   2   6   5       35.37       31.45      2.42 o 
   3   6   5       17.07       15.55      2.08 o 
   4   6   5        0.08        1.44      1.71 o 
   5   6   5       47.15       49.18      2.76 o 
   6   6   5       14.70       17.99      2.17 o 
   7   6   5        0.64       -0.36      1.77 o 
   8   6   5       19.24       20.08      2.94 o 
   9   6   5       36.51       36.73      3.70 o 
  10   6   5       27.38       22.04      3.93 o 
  11   6   5        5.37       10.53      4.12 o 
 -12   7   5       28.98       36.96      4.30 o 
 -11   7   5        1.57        2.42      2.76 o 
 -10   7   5      105.28      102.59      5.60 o 
  -9   7   5        0.59        0.81      2.47 o 
  -8   7   5        2.13        1.67      2.33 o 
  -7   7   5      171.56      174.35      6.19 o 
  -6   7   5       54.40       57.84      3.69 o 
  -5   7   5        2.50        1.06      1.65 o 
  -4   7   5       14.77       21.46      2.18 o 
  -3   7   5      202.63      208.90      4.28 o 
  -2   7   5        7.40        7.67      1.39 o 
  -1   7   5        0.22       -0.92      1.28 o 
   0   7   5       64.55       72.62      3.13 o 
   1   7   5      492.07      481.01     11.38 o 
   2   7   5      462.39      477.34      9.12 o 
   3   7   5        3.97        5.59      1.89 o 
   4   7   5        0.21       -1.03      1.75 o 
   5   7   5      336.64      324.57      7.36 o 
   6   7   5       50.46       51.16      3.25 o 
   7   7   5       21.14       17.11      3.00 o 
   8   7   5       99.80      101.22      6.15 o 
   9   7   5       42.89       46.04      4.36 o 
  10   7   5       40.71       44.75      4.58 o 
  11   7   5        5.40        6.98      3.85 o 
 -11   8   5        4.33        7.65      3.18 o 
 -10   8   5        0.58        0.76      2.61 o 
  -9   8   5       12.42       12.52      2.94 o 
  -8   8   5        5.37       -0.21      2.23 o 
  -7   8   5       26.24       29.36      3.19 o 
  -6   8   5       15.70       16.31      2.75 o 
  -5   8   5        0.18        0.72      2.00 o 
  -4   8   5        6.66        5.84      2.07 o 
  -3   8   5       39.68       36.10      3.31 o 
  -2   8   5       53.72       65.92      3.46 o 
  -1   8   5      177.43      177.40      5.43 o 
   0   8   5      212.52      203.98      8.57 o 
   1   8   5        6.05        5.36      2.12 o 
   2   8   5       30.61       34.19      3.61 o 
   3   8   5       74.09       78.64      4.33 o 
   4   8   5      284.41      266.47      8.01 o 
   5   8   5       34.67       33.87      3.62 o 
   6   8   5       63.17       53.45      4.32 o 
   7   8   5       15.27       11.06      3.25 o 
   8   8   5       20.16       13.04      4.32 o 
   9   8   5       13.02       10.58      3.29 o 
  10   8   5       11.03       13.38      4.16 o 
 -10   9   5        0.87        2.34      2.69 o 
  -9   9   5        1.52        1.09      2.59 o 
  -8   9   5       13.21        7.75      2.83 o 
  -7   9   5      108.68      109.50      5.17 o 
  -6   9   5        2.80        2.63      2.15 o 
  -5   9   5        8.20        6.76      2.18 o 
  -4   9   5        0.58        2.54      1.94 o 
  -3   9   5       44.43       43.23      4.28 o 
  -2   9   5       50.75       50.91      3.80 o 
  -1   9   5        3.37        1.23      2.28 o 
   0   9   5      161.54      155.96      6.86 o 
   1   9   5      284.02      295.43      9.03 o 
   2   9   5        4.89        8.38      2.75 o 
   3   9   5       29.86       32.10      4.61 o 
   4   9   5        0.29        0.79      2.25 o 
   5   9   5       15.77       18.44      3.13 o 
   6   9   5      101.18      102.06      6.45 o 
   7   9   5       33.06       26.99      3.89 o 
   8   9   5        0.13       -2.79      2.79 o 
   9   9   5        1.23       -0.21      3.28 o 
  -9  10   5        4.05        4.78      2.97 o 
  -8  10   5       29.08       36.95      4.52 o 
  -7  10   5        0.04        0.12      2.39 o 
  -6  10   5       24.52       23.16      3.06 o 
  -5  10   5       30.26       33.12      3.18 o 
  -4  10   5        1.24        1.37      2.52 o 
  -3  10   5        7.50       11.16      3.86 o 
  -2  10   5        0.51       -0.59      2.48 o 
  -1  10   5       47.43       43.43      3.56 o 
   0  10   5       49.76       47.89      3.78 o 
   1  10   5       19.06       22.45      3.10 o 
   2  10   5       18.74       23.25      3.19 o 
   3  10   5       22.77       16.81      2.87 o 
   4  10   5       30.87       35.21      6.65 o 
   5  10   5        5.79        3.56      2.65 o 
   6  10   5        5.96        6.46      2.91 o 
   7  10   5        8.50        6.95      3.19 o 
   8  10   5       12.48       18.19      3.83 o 
  -8  11   5        8.45        2.81      2.73 o 
  -7  11   5       24.59       26.60      3.47 o 
  -6  11   5        0.26       -0.02      2.76 o 
  -5  11   5        1.15       -1.15      2.98 o 
  -4  11   5      176.37      168.68      7.14 o 
  -3  11   5       27.78       30.65      4.03 o 
  -2  11   5        7.61        7.42      2.92 o 
  -1  11   5        2.37        3.65      2.41 o 
   0  11   5       31.87       37.99      6.23 o 
   1  11   5        3.58       -0.16      2.29 o 
   2  11   5        6.56        8.67      2.50 o 
   3  11   5       10.05       10.57      2.75 o 
   4  11   5       26.09       31.80      3.57 o 
   5  11   5        0.01       -0.17      2.46 o 
   6  11   5        6.10        5.16      3.03 o 
   7  11   5        1.05       -3.29      6.02 o 
  -6  12   5       26.81       31.43      4.21 o 
  -5  12   5       13.33       14.26      3.35 o 
  -4  12   5       33.27       39.25      6.27 o 
  -3  12   5        2.24        3.43      2.91 o 
  -2  12   5       18.83       20.85      3.49 o 
  -1  12   5        1.61       -1.61      2.25 o 
   0  12   5        9.40       15.17      2.94 o 
   1  12   5        8.01       13.31      2.84 o 
   2  12   5        2.97       -2.20      2.20 o 
   3  12   5       14.41       22.41      4.12 o 
   4  12   5        7.94       12.79      2.96 o 
   5  12   5       20.26       26.46      3.77 o 
  -3  13   5       27.26       32.39      4.15 o 
  -2  13   5        2.23        2.63      2.76 o 
  -1  13   5        2.81        1.36      4.71 o 
   0  13   5        7.97        4.37      2.73 o 
   1  13   5        0.00       -0.66      2.30 o 
 -14   0   6        6.49        6.21      4.75 o 
 -13   0   6        2.52        5.72      4.35 o 
 -12   0   6       43.84       24.15      5.85 o 
 -11   0   6        2.48        0.92      3.54 o 
 -10   0   6      106.31      106.19      7.88 o 
  -9   0   6       27.16       21.65      4.76 o 
  -8   0   6        7.86       14.39      4.13 o 
  -7   0   6      155.06      157.90      5.75 o 
  -6   0   6       10.25       14.78      3.18 o 
  -5   0   6       28.40       27.58      3.92 o 
  -4   0   6     1482.20     1514.47     38.10 o 
  -3   0   6     4729.33     4779.62    110.02 o 
  -2   0   6      309.74      341.89     11.58 o 
  -1   0   6      870.30      895.24     23.93 o 
   0   0   6      138.51      164.69      7.42 o 
   1   0   6      464.04      417.96     15.46 o 
   2   0   6      180.01      183.32      8.13 o 
   3   0   6        0.23       -0.29      2.33 o 
   4   0   6      426.28      484.87     10.37 o 
   5   0   6      682.99      680.43     13.71 o 
   6   0   6      435.14      458.44     14.31 o 
   7   0   6       89.48       80.81      4.52 o 
   8   0   6       73.70       72.09      5.34 o 
   9   0   6      155.30      159.77      7.55 o 
  10   0   6       43.11       47.12      5.36 o 
  11   0   6       22.19       31.24      5.58 o 
  12   0   6        0.58        4.96      3.95 o 
 -14   1   6       13.43        8.33      3.56 o 
 -13   1   6       28.90       37.81      4.56 o 
 -12   1   6       53.38       55.05      4.74 o 
 -11   1   6        0.37       -2.45      2.45 o 
 -10   1   6       65.38       53.52      4.28 o 
  -9   1   6        0.93       -1.93      2.09 o 
  -8   1   6       68.42       56.20      3.25 o 
  -7   1   6      162.63      176.10      5.09 o 
  -6   1   6        0.87       -0.94      1.44 o 
  -5   1   6       32.04       35.27      2.12 o 
  -4   1   6      120.02      122.77      4.69 o 
  -3   1   6        1.67        3.13      1.75 o 
  -2   1   6       33.53       27.34      2.35 o 
  -1   1   6     1529.22     1548.74     27.09 o 
   0   1   6      208.28      209.97      5.96 o 
   1   1   6      136.78      137.84      4.00 o 
   2   1   6      472.44      479.66     11.24 o 
   3   1   6      124.38      109.52      6.42 o 
   4   1   6       21.20       21.01      1.66 o 
   5   1   6       79.61       80.40      2.76 o 
   6   1   6      234.65      230.01      5.49 o 
   7   1   6      126.55      126.78      4.12 o 
   8   1   6        5.25        4.11      2.07 o 
   9   1   6       55.15       54.84      4.25 o 
  10   1   6      197.89      198.85      6.31 o 
  11   1   6       40.36       45.68      4.02 o 
  12   1   6       41.19       46.84      4.54 o 
 -14   2   6        4.51        5.85      3.49 o 
 -13   2   6       13.35       13.20      2.85 o 
 -12   2   6       15.91       16.93      3.10 o 
 -11   2   6       70.42       62.95      4.07 o 
 -10   2   6       68.63       65.39      4.40 o 
  -9   2   6        9.04        7.46      2.28 o 
  -8   2   6        0.01       -0.76      1.95 o 
  -7   2   6      139.99      146.95      5.26 o 
  -6   2   6       61.63       55.18      2.59 o 
  -5   2   6       11.35        9.90      1.72 o 
  -4   2   6        5.21        3.96      1.87 o 
  -3   2   6     1393.01     1363.98     21.25 o 
  -2   2   6      292.15      302.86      5.41 o 
  -1   2   6      900.95      859.44     12.66 o 
   0   2   6       14.63       14.63      1.61 o 
   1   2   6      153.18      151.30      4.09 o 
   2   2   6       23.89       29.86      2.28 o 
   3   2   6      617.95      623.86      9.84 o 
   4   2   6        8.47        6.75      1.48 o 
   5   2   6      516.35      476.91      8.13 o 
   6   2   6        3.92        7.95      1.93 o 
   7   2   6      415.93      400.15      7.73 o 
   8   2   6      101.63       95.11      3.84 o 
   9   2   6        8.25       12.85      2.52 o 
  10   2   6      129.01      144.75      6.16 o 
  11   2   6        0.37       -0.96      2.52 o 
  12   2   6        3.48       -0.37      2.86 o 
 -13   3   6       46.46       56.33      9.29 o 
 -12   3   6       40.24       49.53      4.00 o 
 -11   3   6        0.06        1.94      2.13 o 
 -10   3   6      125.78      120.26      4.98 o 
  -9   3   6       87.66       83.19      4.07 o 
  -8   3   6      319.35      324.38      7.76 o 
  -7   3   6       41.48       40.88      2.69 o 
  -6   3   6       10.08       12.50      1.65 o 
  -5   3   6        1.76        1.49      1.29 o 
  -4   3   6      152.95      161.29      3.81 o 
  -3   3   6      355.66      388.04      7.73 o 
  -2   3   6      514.54      520.71      7.85 o 
  -1   3   6        0.99        0.19      1.05 o 
   0   3   6     1087.41     1104.78     14.61 o 
   1   3   6      222.89      239.20      5.03 o 
   2   3   6        0.01       -0.84      0.92 o 
   3   3   6      208.40      207.11      8.84 o 
   4   3   6        9.03       13.00      1.81 o 
   5   3   6       74.80       61.81      2.74 o 
   6   3   6      132.34      121.41      4.04 o 
   7   3   6       64.60       58.39      3.06 o 
   8   3   6        2.74        1.23      1.92 o 
   9   3   6      532.05      531.04     10.95 o 
  10   3   6        0.96       -0.83      2.51 o 
  11   3   6        1.47        0.43      2.61 o 
  12   3   6        5.57        6.84      3.52 o 
 -13   4   6        0.20       -0.91      2.89 o 
 -12   4   6      145.17      151.81      6.84 o 
 -11   4   6       76.71       76.16      4.42 o 
 -10   4   6      266.56      282.29      6.98 o 
  -9   4   6       11.34       11.01      2.22 o 
  -8   4   6        3.48        1.31      1.69 o 
  -7   4   6      178.12      175.46      4.40 o 
  -6   4   6        6.78        9.19      1.68 o 
  -5   4   6       54.96       60.46      2.59 o 
  -4   4   6       30.18       38.02      1.88 o 
  -3   4   6      503.63      483.62      8.35 o 
  -2   4   6        2.82        3.43      1.17 o 
  -1   4   6        0.15       -0.08      0.87 o 
   0   4   6      247.08      251.17      5.31 o 
   1   4   6       36.07       43.10      2.31 o 
   2   4   6       34.92       33.51      2.22 o 
   3   4   6      460.33      475.62     11.57 o 
   4   4   6       59.12       52.84      2.46 o 
   5   4   6       16.02       17.15      2.16 o 
   6   4   6       15.89       13.12      2.00 o 
   7   4   6       26.78       29.04      2.49 o 
   8   4   6        1.08        1.18      2.12 o 
   9   4   6       19.75       23.50      3.84 o 
  10   4   6       34.75       30.20      3.38 o 
  11   4   6       11.09        7.33      3.35 o 
 -13   5   6        0.11        0.98      2.99 o 
 -12   5   6       20.09       16.73      3.61 o 
 -11   5   6       93.91      108.58      5.72 o 
 -10   5   6       67.01       60.41      7.41 o 
  -9   5   6       28.92       30.72      4.82 o 
  -8   5   6       73.92       73.90      3.46 o 
  -7   5   6       35.25       40.01      2.40 o 
  -6   5   6       20.04       15.34      1.77 o 
  -5   5   6      139.53      153.85      4.17 o 
  -4   5   6      166.59      169.57      4.15 o 
  -3   5   6       64.97       65.64      3.16 o 
  -2   5   6       19.62       20.94      1.32 o 
  -1   5   6       49.82       54.40      2.88 o 
   0   5   6       26.60       30.42      2.03 o 
   1   5   6      353.78      365.09      7.73 o 
   2   5   6      136.24      152.90      5.69 o 
   3   5   6       12.65       15.41      1.90 o 
   4   5   6      133.40      124.90      4.72 o 
   5   5   6       16.31       15.27      2.16 o 
   6   5   6        0.00       -0.70      1.76 o 
   7   5   6       53.04       41.71      2.99 o 
   8   5   6       50.43       62.29      3.61 o 
   9   5   6        0.40       -1.58      2.42 o 
  10   5   6       29.78       31.00      3.74 o 
  11   5   6       15.66       10.78      4.27 o 
 -12   6   6       28.56       21.98      3.88 o 
 -11   6   6        0.90       -1.63      2.61 o 
 -10   6   6      198.14      207.31      7.62 o 
  -9   6   6       46.70       36.79      3.74 o 
  -8   6   6       53.08       60.53      4.05 o 
  -7   6   6      233.81      242.07      6.51 o 
  -6   6   6      248.80      245.53      5.71 o 
  -5   6   6       37.56       39.27      2.14 o 
  -4   6   6        1.66       -0.94      1.15 o 
  -3   6   6        6.35        5.92      1.43 o 
  -2   6   6       64.48       74.84      2.64 o 
  -1   6   6      191.19      196.58      4.55 o 
   0   6   6       68.37       68.88      3.12 o 
   1   6   6      287.22      272.99     10.84 o 
   2   6   6      302.61      307.99      8.55 o 
   3   6   6      795.55      783.72     13.80 o 
   4   6   6      119.09      108.60      4.51 o 
   5   6   6       47.05       48.94      2.52 o 
   6   6   6        6.39        4.44      1.84 o 
   7   6   6       11.75        8.48      2.75 o 
   8   6   6       18.58       15.66      3.57 o 
   9   6   6        8.22        6.28      3.36 o 
  10   6   6        1.72        1.56      3.33 o 
 -12   7   6        7.01        7.84      3.35 o 
 -11   7   6        3.05        4.91      2.86 o 
 -10   7   6       36.51       39.18      4.14 o 
  -9   7   6       24.70       30.29      5.02 o 
  -8   7   6        3.99        8.09      2.61 o 
  -7   7   6        1.34        1.19      3.09 o 
  -6   7   6        2.60        1.81      2.14 o 
  -5   7   6       11.49       10.93      2.44 o 
  -4   7   6        7.65        4.82      1.79 o 
  -3   7   6      230.57      223.94      5.83 o 
  -2   7   6      164.81      164.72      4.33 o 
  -1   7   6       62.20       66.32      3.38 o 
   0   7   6       16.22       12.93      2.01 o 
   1   7   6      397.14      404.48      8.31 o 
   2   7   6        2.34        3.12      1.71 o 
   3   7   6      115.25      110.87     11.29 o 
   4   7   6       63.86       62.67      4.30 o 
   5   7   6      380.86      346.99      9.80 o 
   6   7   6        0.83        4.53      2.81 o 
   7   7   6        7.83        4.02      3.10 o 
   8   7   6       39.01       42.31      4.08 o 
   9   7   6        9.20        9.96      3.76 o 
  10   7   6        0.07       -2.76      2.76 o 
 -11   8   6       10.13       13.16      3.52 o 
 -10   8   6       36.86       39.28      4.18 o 
  -9   8   6       17.92       13.85      3.07 o 
  -8   8   6        4.13        8.67      2.70 o 
  -7   8   6        2.07        2.58      2.28 o 
  -6   8   6       43.33       49.32      4.96 o 
  -5   8   6      302.92      290.96      7.89 o 
  -4   8   6        0.07       -0.03      1.84 o 
  -3   8   6       27.46       27.13      4.16 o 
  -2   8   6      411.49      425.00     17.20 o 
  -1   8   6      186.51      175.71      6.90 o 
   0   8   6      236.18      228.75      7.90 o 
   1   8   6      184.37      175.07      6.90 o 
   2   8   6      401.90      378.41     12.52 o 
   3   8   6        0.03       -1.76      2.42 o 
   4   8   6      742.85      716.66     15.77 o 
   5   8   6        6.36        5.87      2.92 o 
   6   8   6      210.09      194.60      7.86 o 
   7   8   6        6.26        2.98      2.97 o 
   8   8   6       12.45       11.04      3.59 o 
   9   8   6       58.42       58.02      9.20 o 
 -10   9   6       23.66       26.35      6.05 o 
  -9   9   6       31.93       35.58      3.99 o 
  -8   9   6       48.69       56.65      4.32 o 
  -7   9   6        0.34       -1.46      2.24 o 
  -6   9   6       39.45       44.49      3.61 o 
  -5   9   6        0.78       -2.58      2.58 o 
  -4   9   6       64.57       51.70      3.67 o 
  -3   9   6       67.68       77.05      5.74 o 
  -2   9   6       59.87       53.67      4.14 o 
  -1   9   6       54.68       47.92      4.03 o 
   0   9   6      272.60      274.18      8.81 o 
   1   9   6        0.01       -2.18      2.18 o 
   2   9   6      329.58      313.30      9.92 o 
   3   9   6       19.72       19.61      3.00 o 
   4   9   6       16.77       17.77      3.13 o 
   5   9   6       24.95       17.77      3.34 o 
   6   9   6       48.05       53.82      5.06 o 
   7   9   6        0.54        4.09      3.11 o 
   8   9   6        0.03       -1.76      2.97 o 
  -9  10   6      114.27      127.50      8.49 o 
  -8  10   6        3.23       -0.40      2.75 o 
  -7  10   6       20.85       21.89      3.29 o 
  -6  10   6        7.12        4.32      2.49 o 
  -5  10   6      234.74      222.52      8.74 o 
  -4  10   6       29.19       33.07      4.60 o 
  -3  10   6       19.17       19.64      3.96 o 
  -2  10   6        1.26        1.27      3.06 o 
  -1  10   6       37.59       29.58      3.50 o 
   0  10   6       14.94       18.47      3.20 o 
   1  10   6        0.23        1.70      2.56 o 
   2  10   6        0.21       -0.20      2.64 o 
   3  10   6        7.52        8.69      2.75 o 
   4  10   6        2.77       -0.54      2.84 o 
   5  10   6        0.11        0.67      2.58 o 
   6  10   6        2.91        2.31      3.46 o 
   7  10   6        0.15        0.19      3.01 o 
  -7  11   6        4.21        7.41      3.39 o 
  -6  11   6        2.09        4.78      3.20 o 
  -5  11   6        6.55        8.56      3.59 o 
  -4  11   6        5.88        7.13      3.43 o 
  -3  11   6        0.03       -1.49      2.91 o 
  -2  11   6        1.21       -2.68      2.68 o 
  -1  11   6       19.80       25.38      3.53 o 
   0  11   6        0.60       -0.27      2.49 o 
   1  11   6        0.82       -0.11      2.62 o 
   2  11   6       28.52       29.71      3.41 o 
   3  11   6        5.69        6.23      2.73 o 
   4  11   6        6.07        6.13      2.83 o 
   5  11   6       20.16       27.69      4.12 o 
  -5  12   6       11.43       13.93      4.05 o 
  -4  12   6        5.82        4.64      3.33 o 
  -3  12   6        4.16        1.66      3.08 o 
  -2  12   6        7.25        9.87      3.86 o 
  -1  12   6       46.72       43.62      4.26 o 
   0  12   6       43.33       48.06      5.19 o 
   1  12   6       23.90       32.65      5.90 o 
   2  12   6        2.04        2.83      2.86 o 
   3  12   6        6.55        6.76      3.25 o 
 -13   1   7        2.82       -1.14      3.66 o 
 -12   1   7       12.76        9.25      3.22 o 
 -11   1   7        1.00        0.88      2.29 o 
 -10   1   7        4.92        4.03      2.15 o 
  -9   1   7        3.30        1.02      1.94 o 
  -8   1   7      168.66      172.30      5.33 o 
  -7   1   7       26.00       27.32      2.78 o 
  -6   1   7        2.95        3.55      1.47 o 
  -5   1   7      588.65      598.77     13.13 o 
  -4   1   7        1.15        1.24      2.00 o 
  -3   1   7      201.69      195.80      6.30 o 
  -2   1   7      161.88      160.45      4.31 o 
  -1   1   7      186.49      174.84      5.78 o 
   0   1   7       33.44       28.16      2.78 o 
   1   1   7      379.61      353.61      8.84 o 
   2   1   7      175.64      170.41      5.88 o 
   3   1   7       50.94       58.46      3.09 o 
   4   1   7       13.76       21.07      2.23 o 
   5   1   7       18.81       22.96      2.13 o 
   6   1   7       11.45       11.88      1.95 o 
   7   1   7        0.09       -0.85      1.83 o 
   8   1   7        0.85       -0.08      1.97 o 
   9   1   7       34.77       31.60      3.24 o 
  10   1   7        0.33       -1.20      2.24 o 
  11   1   7       14.27       11.88      3.26 o 
 -13   2   7       14.18        8.67      3.98 o 
 -12   2   7       22.82       24.50      4.02 o 
 -11   2   7        6.35        8.66      2.50 o 
 -10   2   7       70.02       67.00      3.89 o 
  -9   2   7       81.84       83.12      3.99 o 
  -8   2   7        0.98        0.25      1.97 o 
  -7   2   7      419.63      439.10      7.82 o 
  -6   2   7      522.97      505.26      9.90 o 
  -5   2   7        2.15        1.56      2.27 o 
  -4   2   7     1451.36     1448.28     26.32 o 
  -3   2   7        5.15        3.08      1.56 o 
  -2   2   7      410.33      413.51      7.07 o 
  -1   2   7      220.49      224.27      4.78 o 
   0   2   7      115.62      146.05      6.52 o 
   1   2   7      216.39      201.21      5.20 o 
   2   2   7        2.11        1.36      1.57 o 
   3   2   7       77.97       87.29      5.09 o 
   4   2   7      343.72      333.18      7.46 o 
   5   2   7        1.85        3.51      1.92 o 
   6   2   7       76.03       83.57      3.49 o 
   7   2   7      390.59      413.43      8.04 o 
   8   2   7       12.72       18.05      2.81 o 
   9   2   7       94.93      106.95      4.82 o 
  10   2   7      105.83      106.74      7.46 o 
  11   2   7       28.98       34.52      4.09 o 
 -13   3   7        8.61        9.39      4.99 o 
 -12   3   7        1.92        4.31      3.03 o 
 -11   3   7       11.34        7.70      4.04 o 
 -10   3   7       26.60       29.98      3.12 o 
  -9   3   7        0.73        1.67      2.08 o 
  -8   3   7      111.93      117.29      5.10 o 
  -7   3   7       34.49       41.34      2.64 o 
  -6   3   7       30.67       33.19      2.70 o 
  -5   3   7        0.27       -0.79      2.73 o 
  -4   3   7      236.82      217.74      5.70 o 
  -3   3   7      811.75      811.20     18.08 o 
  -2   3   7     1212.90     1228.89     17.66 o 
  -1   3   7        5.13        8.97      1.52 o 
   0   3   7      813.88      812.47     12.30 o 
   1   3   7        1.79        2.69      1.47 o 
   2   3   7      268.50      281.19      6.28 o 
   3   3   7      117.15      125.84      5.27 o 
   4   3   7       68.41       61.62      3.99 o 
   5   3   7       56.34       64.71      3.19 o 
   6   3   7       44.02       46.60      2.81 o 
   7   3   7       19.11       19.39      2.37 o 
   8   3   7       59.78       60.59      3.44 o 
   9   3   7       41.09       40.47      3.53 o 
  10   3   7        1.27        3.37      2.65 o 
  11   3   7        0.48        0.33      2.72 o 
 -13   4   7        4.40        9.95      4.25 o 
 -12   4   7       31.88       38.07      5.30 o 
 -11   4   7        1.20       -0.35      2.52 o 
 -10   4   7       13.05        9.44      2.58 o 
  -9   4   7       52.68       56.51      4.07 o 
  -8   4   7      412.36      429.77      9.51 o 
  -7   4   7      941.99      946.92     16.61 o 
  -6   4   7      119.17      136.21      4.01 o 
  -5   4   7      195.05      188.60      5.13 o 
  -4   4   7        2.57       -0.05      1.74 o 
  -3   4   7        1.64        3.19      1.70 o 
  -2   4   7       16.46       16.77      1.80 o 
  -1   4   7        0.03        0.89      1.38 o 
   0   4   7      115.56      109.36      4.20 o 
   1   4   7       75.05       79.34      3.97 o 
   2   4   7       44.10       49.35      3.03 o 
   3   4   7       89.21       90.61      4.38 o 
   4   4   7        5.40        7.59      2.34 o 
   5   4   7      117.10      110.64      6.78 o 
   6   4   7       97.67       99.98      5.35 o 
   7   4   7       45.70       45.10      3.17 o 
   8   4   7        1.66        3.81      2.22 o 
   9   4   7       32.44       32.31      3.32 o 
  10   4   7       51.31       47.50      5.09 o 
  11   4   7       71.21       79.80      7.11 o 
 -12   5   7      120.54      115.34      7.55 o 
 -11   5   7        5.17       11.24      3.20 o 
 -10   5   7        5.76       10.48      2.97 o 
  -9   5   7       47.29       51.33      3.59 o 
  -8   5   7        1.89        0.78      2.03 o 
  -7   5   7       38.99       43.61      4.76 o 
  -6   5   7      137.84      135.75      4.64 o 
  -5   5   7        0.02       -1.00      1.42 o 
  -4   5   7       14.85       20.93      2.29 o 
  -3   5   7       79.59       91.64      3.04 o 
  -2   5   7      410.39      432.91      7.11 o 
  -1   5   7      226.88      237.48      4.84 o 
   0   5   7       73.66       76.09      2.70 o 
   1   5   7       14.55       12.72      1.89 o 
   2   5   7       20.72       17.26      2.25 o 
   3   5   7       39.54       35.09      3.39 o 
   4   5   7       13.59        9.00      3.27 o 
   5   5   7        4.48        1.62      2.50 o 
   6   5   7       26.82       28.79      3.52 o 
   7   5   7       12.36       12.93      3.68 o 
   8   5   7        0.01       -0.86      2.85 o 
   9   5   7        0.00       -2.10      3.02 o 
  10   5   7        3.45        1.18      3.38 o 
 -12   6   7        9.74       16.24      6.04 o 
 -11   6   7        8.23        8.04      3.16 o 
 -10   6   7       68.74       67.75      4.79 o 
  -9   6   7       60.05       66.31      4.45 o 
  -8   6   7        6.92        3.35      2.74 o 
  -7   6   7       88.52       89.00      6.49 o 
  -6   6   7      361.92      356.56      8.13 o 
  -5   6   7       18.85       22.43      2.14 o 
  -4   6   7        4.58        3.53      1.86 o 
  -3   6   7       17.73       18.44      1.84 o 
  -2   6   7       26.88       27.60      1.97 o 
  -1   6   7        0.22        0.05      1.32 o 
   0   6   7        2.68       -0.42      1.99 o 
   1   6   7      142.09      128.89      5.14 o 
   2   6   7      250.71      233.27      7.10 o 
   3   6   7      262.38      232.77      7.29 o 
   4   6   7       42.46       43.08      3.34 o 
   5   6   7       52.74       53.00      4.78 o 
   6   6   7        0.18        1.08      3.51 o 
   7   6   7        9.69       10.01      3.62 o 
   8   6   7       12.94       15.16      4.22 o 
   9   6   7        0.82       -2.90      2.90 o 
  10   6   7       16.81       12.85      4.69 o 
 -11   7   7       24.04       31.06      4.08 o 
 -10   7   7        7.80        0.98      3.97 o 
  -9   7   7       89.00       88.46      5.19 o 
  -8   7   7       18.38       20.26      3.13 o 
  -7   7   7        6.64        9.51      2.64 o 
  -6   7   7        0.93       -2.04      2.04 o 
  -5   7   7        0.07       -2.03      2.03 o 
  -4   7   7       17.42       20.26      2.75 o 
  -3   7   7      134.05      146.02      6.77 o 
  -2   7   7       74.09       68.36      3.72 o 
  -1   7   7        0.87        6.00      3.47 o 
   0   7   7        1.85        2.10      2.54 o 
   1   7   7        1.66        1.19      2.57 o 
   2   7   7      105.24       91.60      5.38 o 
   3   7   7        1.79        2.80      3.40 o 
   4   7   7       44.03       36.56      3.82 o 
   5   7   7        2.77        1.09      2.56 o 
   6   7   7        7.33        5.50      3.38 o 
   7   7   7        0.02       -3.13      3.13 o 
   8   7   7       23.19       19.09      4.10 o 
   9   7   7        4.46        2.52      3.52 o 
 -10   8   7       31.15       29.58      4.62 o 
  -9   8   7        3.60        4.66      2.70 o 
  -8   8   7       51.62       57.20      4.28 o 
  -7   8   7       11.98       12.35      2.82 o 
  -6   8   7       16.23       16.67      2.84 o 
  -5   8   7        4.77        7.45      2.58 o 
  -4   8   7       33.36       38.99      3.30 o 
  -3   8   7       53.47       51.12      5.27 o 
  -2   8   7       55.15       53.65      4.25 o 
  -1   8   7       20.59       19.09      3.24 o 
   0   8   7      252.01      240.47     13.50 o 
   1   8   7       39.55       45.84      4.22 o 
   2   8   7       34.96       32.32      3.97 o 
   3   8   7       41.24       44.84      4.45 o 
   4   8   7       20.24       21.28      3.44 o 
   5   8   7      126.48      133.18      6.39 o 
   6   8   7       38.94       36.37      4.32 o 
   7   8   7       30.57       32.70      4.36 o 
   8   8   7        7.05        2.97      3.20 o 
  -9   9   7       43.12       43.20      6.41 o 
  -8   9   7        5.58       10.36      2.98 o 
  -7   9   7       65.95       68.82      4.54 o 
  -6   9   7        7.77        7.24      2.61 o 
  -5   9   7        1.27       -2.32      3.18 o 
  -4   9   7        0.04       -1.53      3.19 o 
  -3   9   7      118.50      129.55      7.69 o 
  -2   9   7        2.26       -2.45      2.45 o 
  -1   9   7       58.76       55.14      4.41 o 
   0   9   7       27.71       24.34      5.46 o 
   1   9   7        0.85        0.39      2.54 o 
   2   9   7        8.63        7.58      2.95 o 
   3   9   7       12.34       14.43      3.18 o 
   4   9   7        8.03       10.56      3.06 o 
   5   9   7       10.47       12.26      3.20 o 
   6   9   7        1.82        1.42      2.87 o 
   7   9   7        7.04        6.61      4.64 o 
  -8  10   7        5.83        8.80      4.13 o 
  -7  10   7        3.80        2.66      3.26 o 
  -6  10   7       79.30       88.21      6.05 o 
  -5  10   7        0.51       -1.54      3.34 o 
  -4  10   7       70.21       64.46      6.16 o 
  -3  10   7       22.74       29.60      4.56 o 
  -2  10   7        3.05        5.50      3.29 o 
  -1  10   7       63.15       54.55      4.52 o 
   0  10   7       31.48       31.58      5.91 o 
   1  10   7        2.59        8.07      2.95 o 
   2  10   7       12.89       19.01      3.63 o 
   3  10   7       14.50       14.10      4.49 o 
   4  10   7        1.08        0.40      2.58 o 
   5  10   7        0.90        2.33      2.75 o 
   6  10   7        0.23       -1.94      2.83 o 
  -6  11   7       15.54       10.65      5.66 o 
  -5  11   7       42.02       38.38      8.06 o 
  -4  11   7       32.07       36.42      5.19 o 
  -3  11   7        7.40       10.24      3.77 o 
  -2  11   7        6.13        3.40      3.86 o 
  -1  11   7       17.32       18.87      3.54 o 
   0  11   7        7.34        6.48      3.09 o 
   1  11   7        9.81        7.96      3.27 o 
   2  11   7        6.60        4.89      2.99 o 
   3  11   7        0.03       -2.30      2.37 o 
   4  11   7       13.17       14.08      3.96 o 
  -3  12   7        5.02        0.64      3.86 o 
  -2  12   7       25.93       26.16     10.31 o 
  -1  12   7        1.24        1.31      2.86 o 
   0  12   7       19.89       22.01      3.82 o 
   1  12   7       28.00       25.39      4.38 o 
 -13   0   8        3.17        3.63      5.13 o 
 -12   0   8       19.72       26.76      5.96 o 
 -11   0   8      154.32      169.95     21.86 o 
 -10   0   8       36.93       36.89      5.91 o 
  -9   0   8      103.19      107.13      8.03 o 
  -8   0   8        0.98        1.53      6.06 o 
  -7   0   8      399.10      369.00     14.52 o 
  -6   0   8     1019.44      973.44     28.00 o 
  -5   0   8       45.93       43.69      7.10 o 
  -4   0   8       30.31       33.98      4.85 o 
  -3   0   8      381.87      376.69     13.67 o 
  -2   0   8      223.08      218.46     10.03 o 
  -1   0   8      137.30      146.85      8.05 o 
   0   0   8       37.42       40.41      4.78 o 
   1   0   8      366.31      378.91     13.78 o 
   2   0   8      103.46       89.18      6.61 o 
   3   0   8      148.20      136.39     11.83 o 
   4   0   8        1.94        5.88      2.85 o 
   5   0   8       12.85        9.68      3.04 o 
   6   0   8       69.86       79.02      5.29 o 
   7   0   8       86.82       96.67      5.08 o 
   8   0   8       25.50       23.45      4.73 o 
   9   0   8       11.99       14.84      3.98 o 
  10   0   8        7.29       10.25      3.94 o 
 -13   1   8        0.12       -2.15      3.05 o 
 -12   1   8        8.27       10.70      3.44 o 
 -11   1   8        0.10       -1.93      3.23 o 
 -10   1   8       24.21       16.28      3.36 o 
  -9   1   8       43.13       33.27      3.90 o 
  -8   1   8       42.55       42.54      2.74 o 
  -7   1   8       98.61       91.88      5.63 o 
  -6   1   8        3.80        5.90      2.68 o 
  -5   1   8        4.40        3.21      2.46 o 
  -4   1   8       47.89       44.03      3.59 o 
  -3   1   8       63.32       62.21      4.02 o 
  -2   1   8      885.16      893.67     15.24 o 
  -1   1   8      313.33      325.63      8.79 o 
   0   1   8      137.51      136.79      5.54 o 
   1   1   8      388.17      382.58     10.93 o 
   2   1   8       89.90       90.04      4.63 o 
   3   1   8       62.52       59.25      4.16 o 
   4   1   8       76.84       75.77      3.65 o 
   5   1   8       82.21       83.98      3.71 o 
   6   1   8       90.38       95.85      4.04 o 
   7   1   8        0.00        0.36      1.93 o 
   8   1   8       13.61       11.20      2.41 o 
   9   1   8        0.02        0.64      2.32 o 
  10   1   8        8.09        7.65      2.96 o 
 -13   2   8        0.15        0.66      3.82 o 
 -12   2   8       29.84       33.61      5.14 o 
 -11   2   8        5.72        1.71      2.90 o 
 -10   2   8       11.23       12.55      3.12 o 
  -9   2   8       77.69       72.46      4.95 o 
  -8   2   8        1.17        2.54      1.89 o 
  -7   2   8      120.27      125.45      5.77 o 
  -6   2   8        5.38        0.15      2.56 o 
  -5   2   8      311.30      311.00      8.89 o 
  -4   2   8       28.00       25.20      3.16 o 
  -3   2   8        2.43        1.32      1.95 o 
  -2   2   8        6.41        5.53      1.74 o 
  -1   2   8       52.95       52.96      3.84 o 
   0   2   8        5.79        3.77      2.27 o 
   1   2   8       62.43       67.64      4.17 o 
   2   2   8      204.99      186.29      6.62 o 
   3   2   8      137.79      130.15      6.46 o 
   4   2   8      302.75      286.94      6.56 o 
   5   2   8      238.48      228.72      5.88 o 
   6   2   8       73.53       69.25      4.17 o 
   7   2   8        1.61       -0.80      2.10 o 
   8   2   8      192.76      191.91      7.73 o 
   9   2   8        9.70        5.99      2.56 o 
  10   2   8        9.47        4.89      2.93 o 
 -12   3   8        0.50       -1.05      4.53 o 
 -11   3   8        1.83       -2.84      3.58 o 
 -10   3   8       27.14       18.82      3.58 o 
  -9   3   8      159.17      173.87      5.83 o 
  -8   3   8        5.80        8.88      2.22 o 
  -7   3   8       50.67       54.33      3.27 o 
  -6   3   8      312.42      301.60      9.75 o 
  -5   3   8        0.02       -1.17      2.38 o 
  -4   3   8      356.06      380.68     16.82 o 
  -3   3   8       26.00       26.51      2.45 o 
  -2   3   8      151.35      138.76      3.74 o 
  -1   3   8      114.75      119.84      3.70 o 
   0   3   8      212.86      224.16      5.02 o 
   1   3   8      242.65      235.19      5.34 o 
   2   3   8        8.08        8.80      1.96 o 
   3   3   8      154.43      160.34      4.17 o 
   4   3   8       16.72       15.25      2.74 o 
   5   3   8       79.06       89.73      4.49 o 
   6   3   8       10.54        9.95      2.67 o 
   7   3   8      129.25      113.50      5.17 o 
   8   3   8        0.00       -0.96      2.37 o 
   9   3   8        0.03       -2.44      2.44 o 
  10   3   8        7.63        9.78      3.54 o 
 -12   4   8        0.14       -2.05      3.49 o 
 -11   4   8      102.49       99.06      6.96 o 
 -10   4   8        5.48        6.89      2.99 o 
  -9   4   8      102.82      102.54      5.20 o 
  -8   4   8       92.89       88.40      5.61 o 
  -7   4   8       17.96       18.42      2.51 o 
  -6   4   8       58.81       54.61      4.42 o 
  -5   4   8      132.50      141.45      6.60 o 
  -4   4   8        3.01        3.04      2.02 o 
  -3   4   8      103.67      106.52      4.16 o 
  -2   4   8        0.28       -1.38      1.38 o 
  -1   4   8       27.20       28.02      1.74 o 
   0   4   8        7.89        6.36      1.97 o 
   1   4   8       40.72       44.70      3.04 o 
   2   4   8       98.81      107.22      4.43 o 
   3   4   8      266.80      236.40      7.49 o 
   4   4   8        9.33        5.97      2.56 o 
   5   4   8        3.96        0.92      2.67 o 
   6   4   8        9.72       10.76      3.26 o 
   7   4   8       56.47       55.60      4.76 o 
   8   4   8       16.88       18.39      3.82 o 
   9   4   8        1.61       -0.23      4.00 o 
  10   4   8        0.02       -1.95      3.17 o 
 -12   5   8        1.10        3.13      3.72 o 
 -11   5   8       23.14       28.07      5.20 o 
 -10   5   8       82.62       84.31      6.31 o 
  -9   5   8       87.58       91.33      5.03 o 
  -8   5   8       91.78       94.02      5.64 o 
  -7   5   8        1.25        0.84      2.12 o 
  -6   5   8       43.86       44.18      3.69 o 
  -5   5   8      164.95      152.91      5.74 o 
  -4   5   8        2.54        1.95      1.80 o 
  -3   5   8       18.25       16.60      2.74 o 
  -2   5   8        0.74        0.19      1.70 o 
  -1   5   8       86.04       75.37      3.39 o 
   0   5   8        0.09       -0.74      1.50 o 
   1   5   8        6.33        3.27      2.31 o 
   2   5   8       14.92       11.40      2.72 o 
   3   5   8        5.92        8.04      2.68 o 
   4   5   8      234.33      204.70      6.53 o 
   5   5   8       79.77       74.82      4.97 o 
   6   5   8       77.16       70.71      4.99 o 
   7   5   8       18.58       16.21      4.30 o 
   8   5   8        3.34       -0.24      3.58 o 
   9   5   8       16.89       10.87      4.44 o 
 -11   6   8       22.76       25.15      4.64 o 
 -10   6   8        8.20        2.68      3.36 o 
  -9   6   8       67.78       71.26      4.70 o 
  -8   6   8        4.66        1.92      2.49 o 
  -7   6   8       96.29      102.09      4.98 o 
  -6   6   8        0.55       -2.33      2.33 o 
  -5   6   8        1.79        3.12      2.07 o 
  -4   6   8        3.45        3.33      1.96 o 
  -3   6   8       16.26       16.92      2.19 o 
  -2   6   8       11.50       11.40      2.14 o 
  -1   6   8       78.22       78.16      4.10 o 
   0   6   8       11.14       10.41      2.53 o 
   1   6   8       38.59       42.07      4.78 o 
   2   6   8        0.00        0.68      2.29 o 
   3   6   8      254.36      238.38      7.65 o 
   4   6   8       16.55       13.38      3.54 o 
   5   6   8        5.19        6.65      3.02 o 
   6   6   8        0.00       -2.66      2.77 o 
   7   6   8        0.63       -3.06      3.07 o 
   8   6   8        1.45       -3.03      3.03 o 
   9   6   8       20.32       30.77      6.92 o 
 -10   7   8        2.95        5.85      3.63 o 
  -9   7   8        2.18        2.89      2.73 o 
  -8   7   8       20.02       16.25      3.21 o 
  -7   7   8        9.66        9.15      2.69 o 
  -6   7   8        1.77       -2.56      2.56 o 
  -5   7   8       65.55       62.62      4.34 o 
  -4   7   8       60.96       53.42      3.66 o 
  -3   7   8        0.71        0.71      3.36 o 
  -2   7   8       88.12       86.98      5.84 o 
  -1   7   8        2.78        4.18      2.67 o 
   0   7   8      329.81      329.70     11.29 o 
   1   7   8      137.81      133.23      6.76 o 
   2   7   8        7.08        9.93      3.19 o 
   3   7   8        5.39        8.60      3.24 o 
   4   7   8      197.37      197.90      9.78 o 
   5   7   8      134.72      129.46      6.38 o 
   6   7   8        5.16        6.49      3.05 o 
   7   7   8        4.10        1.45      5.24 o 
   8   7   8        1.73       -0.04      3.33 o 
  -9   8   8        3.57        3.45      2.88 o 
  -8   8   8        0.45        1.46      2.62 o 
  -7   8   8       18.46       18.18      3.13 o 
  -6   8   8        6.99        9.28      6.16 o 
  -5   8   8      203.47      206.33     10.69 o 
  -4   8   8      134.70      123.40      8.25 o 
  -3   8   8       14.56       13.71      4.33 o 
  -2   8   8       80.07       76.52      5.16 o 
  -1   8   8      248.26      237.32      9.92 o 
   0   8   8        2.73        2.90      2.86 o 
   1   8   8      103.69       98.83      5.84 o 
   2   8   8       23.83       28.57      4.06 o 
   3   8   8        1.70       -1.87      2.86 o 
   4   8   8      219.21      240.46      8.50 o 
   5   8   8       54.43       54.25      4.74 o 
   6   8   8        3.49        6.23      3.15 o 
   7   8   8       19.04       17.21      3.88 o 
  -8   9   8        0.22       -3.14      4.32 o 
  -7   9   8       12.06       10.67      4.69 o 
  -6   9   8       15.16       17.89      4.88 o 
  -5   9   8       35.96       26.00      5.07 o 
  -4   9   8      113.39       94.25      8.56 o 
  -3   9   8        1.36        1.94      3.52 o 
  -2   9   8       44.51       43.89      4.76 o 
  -1   9   8        7.29        2.51      3.86 o 
   0   9   8        9.52       10.53      3.20 o 
   1   9   8        0.30        4.41      3.22 o 
   2   9   8       62.60       65.02      5.74 o 
   3   9   8       74.48       82.70      5.81 o 
   4   9   8        1.37        1.21      2.65 o 
   5   9   8       36.75       38.45      4.92 o 
   6   9   8       12.83       14.85      3.73 o 
  -7  10   8       11.91       12.11      7.11 o 
  -6  10   8       56.57       58.80      6.69 o 
  -5  10   8        5.71        8.12      4.16 o 
  -4  10   8        3.84        7.63      4.03 o 
  -3  10   8        0.08        4.51      3.61 o 
  -2  10   8        0.97       -1.60      3.43 o 
  -1  10   8        1.91        0.69      2.88 o 
   0  10   8       12.17       14.25      3.48 o 
   1  10   8       14.57       17.17      3.68 o 
   2  10   8       13.03       12.02      3.47 o 
   3  10   8        0.10        1.08      3.36 o 
   4  10   8        3.33        8.10      3.16 o 
  -4  11   8       43.22       49.08      6.06 o 
  -3  11   8        3.25        4.43      3.88 o 
  -2  11   8        1.40        1.05      4.12 o 
  -1  11   8        2.17        2.33      3.00 o 
   0  11   8       56.64       66.94      5.40 o 
   1  11   8        9.19        5.05      3.14 o 
   2  11   8        2.59        6.17      3.31 o 
 -12   1   9        0.02       -2.91      2.91 o 
 -11   1   9        2.82        5.76      3.22 o 
 -10   1   9        7.93        9.50      4.27 o 
  -9   1   9        5.60        7.01      3.00 o 
  -8   1   9       42.26       37.23      4.06 o 
  -7   1   9        0.01       -2.29      2.29 o 
  -6   1   9        8.44       13.30      3.07 o 
  -5   1   9      247.42      239.70      8.07 o 
  -4   1   9       29.21       24.65      3.48 o 
  -3   1   9       70.71       61.11      6.19 o 
  -2   1   9       23.81       22.65      2.78 o 
  -1   1   9      144.00      149.38     12.48 o 
   0   1   9        8.18        8.80      2.83 o 
   1   1   9       29.45       29.93      3.60 o 
   2   1   9       37.56       30.87      3.56 o 
   3   1   9       32.99       49.34      4.14 o 
   4   1   9        7.12        7.69      2.13 o 
   5   1   9        0.85        2.04      2.01 o 
   6   1   9      229.56      245.38      6.66 o 
   7   1   9       24.39       25.88      3.51 o 
   8   1   9       78.49       86.05      5.34 o 
   9   1   9        0.05        3.81      2.72 o 
 -12   2   9        1.61        5.25      4.04 o 
 -11   2   9        0.43       -3.15      3.15 o 
 -10   2   9       17.37       18.86      3.73 o 
  -9   2   9        4.37        8.34      3.15 o 
  -8   2   9        2.45        1.68      2.69 o 
  -7   2   9      171.87      166.81      6.85 o 
  -6   2   9       25.68       29.99      3.56 o 
  -5   2   9       28.26       29.61      4.34 o 
  -4   2   9       19.58       25.13      3.51 o 
  -3   2   9      563.29      533.96     13.74 o 
  -2   2   9      119.84      120.94      5.11 o 
  -1   2   9      127.01      135.01      4.27 o 
   0   2   9       13.67       20.09      3.17 o 
   1   2   9      126.92      124.14      5.69 o 
   2   2   9        2.33        2.97      2.49 o 
   3   2   9      108.92      124.87      4.74 o 
   4   2   9       22.21       19.66      2.44 o 
   5   2   9       28.06       31.76      2.81 o 
   6   2   9        8.10       10.30      2.97 o 
   7   2   9       94.69       95.61      5.63 o 
   8   2   9        3.52       -2.91      3.18 o 
   9   2   9        0.75       -4.56      4.56 o 
 -12   3   9        8.23       12.54      8.23 o 
 -11   3   9        2.95       -1.93      3.55 o 
 -10   3   9       10.12        9.69      3.97 o 
  -9   3   9       12.04        7.06      3.54 o 
  -8   3   9        0.43        1.11      2.65 o 
  -7   3   9       95.97       92.66      7.86 o 
  -6   3   9       37.84       44.41      4.02 o 
  -5   3   9       52.83       54.89      4.19 o 
  -4   3   9       69.72       70.77      5.06 o 
  -3   3   9      121.76      142.00      8.84 o 
  -2   3   9        9.40        8.56      1.63 o 
  -1   3   9       67.03       68.49      2.96 o 
   0   3   9      176.47      166.61      4.78 o 
   1   3   9        4.71        5.50      2.23 o 
   2   3   9      153.14      158.24      6.36 o 
   3   3   9      130.81      125.97      5.18 o 
   4   3   9       86.50       87.47      4.76 o 
   5   3   9       45.88       49.77      3.91 o 
   6   3   9        0.85        3.97      3.02 o 
   7   3   9       14.53       10.85      3.56 o 
   8   3   9        5.49        6.21      3.57 o 
   9   3   9        0.32       -1.03      4.58 o 
 -11   4   9       24.11       25.82      4.90 o 
 -10   4   9        8.05        4.82      4.43 o 
  -9   4   9       10.97       10.70      3.91 o 
  -8   4   9        0.25       -0.11      3.00 o 
  -7   4   9       38.37       33.67      4.62 o 
  -6   4   9       17.32       14.06      3.58 o 
  -5   4   9        0.07       -0.90      3.14 o 
  -4   4   9       45.80       46.48      3.79 o 
  -3   4   9       20.59       19.52      2.43 o 
  -2   4   9       20.28       20.57      2.24 o 
  -1   4   9      148.56      146.65      5.98 o 
   0   4   9       72.29       72.92      3.62 o 
   1   4   9        0.15       -0.39      1.99 o 
   2   4   9       69.58       82.54      4.03 o 
   3   4   9       19.13       24.39      4.11 o 
   4   4   9       23.51       36.00      6.00 o 
   5   4   9        7.42        6.42      2.94 o 
   6   4   9        3.28       -0.05      3.04 o 
   7   4   9       24.39       30.69      4.36 o 
   8   4   9      118.20      112.33      7.91 o 
 -11   5   9       86.87       85.82      6.89 o 
 -10   5   9       33.12       46.79      5.50 o 
  -9   5   9       23.73       26.28      4.49 o 
  -8   5   9        6.19        6.42      4.30 o 
  -7   5   9      107.42       98.82      6.86 o 
  -6   5   9      129.29      123.60      5.57 o 
  -5   5   9        4.72        5.03      2.37 o 
  -4   5   9       17.76       17.64      2.64 o 
  -3   5   9       15.79       11.54      2.28 o 
  -2   5   9       20.98       21.24      2.99 o 
  -1   5   9        0.38        0.74      2.12 o 
   0   5   9      111.56      118.99      5.15 o 
   1   5   9      130.95      120.98      5.33 o 
   2   5   9       82.90       77.40      4.60 o 
   3   5   9       82.74       75.97      5.24 o 
   4   5   9      191.10      188.23      8.31 o 
   5   5   9       43.78       44.24      4.00 o 
   6   5   9        1.10        0.22      3.36 o 
   7   5   9        0.70       -0.50      3.61 o 
   8   5   9       15.71       16.26      4.82 o 
 -10   6   9        1.27        0.15      3.31 o 
  -9   6   9       26.61       20.23      4.21 o 
  -8   6   9       17.79       17.51      3.79 o 
  -7   6   9        2.61        5.59      3.09 o 
  -6   6   9        0.32       -1.34      3.81 o 
  -5   6   9        4.90        1.99      2.56 o 
  -4   6   9       64.16       58.27      6.42 o 
  -3   6   9       28.60       21.47      4.71 o 
  -2   6   9       19.30       18.44      2.71 o 
  -1   6   9       29.37       33.46      3.20 o 
   0   6   9        0.11       -2.03      2.33 o 
   1   6   9        0.00        2.18      2.64 o 
   2   6   9       10.50        6.60      2.98 o 
   3   6   9       40.86       36.38      4.46 o 
   4   6   9        0.23       -0.34      2.60 o 
   5   6   9       14.82       15.09      3.54 o 
   6   6   9        5.36        2.80      3.25 o 
   7   6   9        0.02        3.03      3.23 o 
  -9   7   9       48.09       46.30      5.19 o 
  -8   7   9        1.69        1.61      3.12 o 
  -7   7   9       67.92       70.59      7.38 o 
  -6   7   9       58.20       42.35      6.24 o 
  -5   7   9        0.18        1.97      3.87 o 
  -4   7   9       32.75       34.81      5.64 o 
  -3   7   9       88.11       91.52      7.45 o 
  -2   7   9        9.94       10.58      3.02 o 
  -1   7   9        3.67        2.60      2.81 o 
   0   7   9       13.84       14.59      3.31 o 
   1   7   9      179.77      169.68      7.65 o 
   2   7   9       21.16       25.74      4.05 o 
   3   7   9       79.32       72.77      5.67 o 
   4   7   9       63.76       63.43      4.92 o 
   5   7   9        0.16        2.73      2.96 o 
   6   7   9        4.95        4.59      3.40 o 
   7   7   9        1.67        2.34      3.21 o 
  -8   8   9       30.04       31.77      8.01 o 
  -7   8   9        1.85       -2.42      3.81 o 
  -6   8   9        5.50        2.30      4.14 o 
  -5   8   9        1.12        0.09      3.70 o 
  -4   8   9        0.22       -2.87      3.47 o 
  -3   8   9        0.46        0.69      3.77 o 
  -2   8   9       32.58       28.72      4.04 o 
  -1   8   9      165.47      172.86      7.62 o 
   0   8   9        3.41       -1.56      4.74 o 
   1   8   9      159.98      175.56      7.91 o 
   2   8   9       10.15       14.06      3.76 o 
   3   8   9        4.93       10.21      3.57 o 
   4   8   9       24.70       31.45      5.32 o 
   5   8   9        1.65        2.75      3.11 o 
   6   8   9        7.31        7.44      6.84 o 
  -7   9   9        0.75        3.32      4.39 o 
  -6   9   9        3.87        4.03      4.07 o 
  -5   9   9       11.25       17.47      7.01 o 
  -4   9   9       10.80        7.27      4.14 o 
  -3   9   9       16.01       16.94      4.61 o 
  -2   9   9        3.09        6.14      4.30 o 
  -1   9   9       40.71       45.83      4.70 o 
   0   9   9       53.74       56.80      6.49 o 
   1   9   9       25.93       37.14      4.57 o 
   2   9   9       17.28       22.29      4.15 o 
   3   9   9       38.23       43.40      8.62 o 
   4   9   9       49.64       52.23      4.86 o 
  -5  10   9        8.15        6.72      4.49 o 
  -4  10   9       11.44       10.60      4.68 o 
  -3  10   9       21.87       25.92      5.44 o 
  -2  10   9        3.57        4.76      4.15 o 
  -1  10   9        2.02       -0.34      4.48 o 
   0  10   9       20.68       24.94      4.25 o 
   1  10   9        3.92        4.62      3.27 o 
   2  10   9        1.40        3.83      3.30 o 
 -11   0  10        2.15        1.49      4.84 o 
 -10   0  10        3.05       11.79      4.79 o 
  -9   0  10       48.16       38.21      6.38 o 
  -8   0  10      280.77      271.62     13.29 o 
  -7   0  10      255.69      247.55     12.26 o 
  -6   0  10       22.31       23.95     12.10 o 
  -5   0  10       19.57       18.42      4.89 o 
  -4   0  10      318.54      324.77     18.10 o 
  -3   0  10       28.78       31.18      5.52 o 
  -2   0  10       83.46       82.31      8.50 o 
  -1   0  10       20.84       20.02      4.63 o 
   0   0  10       49.64       55.34      6.11 o 
   1   0  10       33.42       37.35      5.49 o 
   2   0  10       13.41       15.74      4.49 o 
   3   0  10        6.30        0.77      3.90 o 
   4   0  10        4.67        6.07      3.22 o 
   5   0  10        0.49       -1.75      3.01 o 
   6   0  10       11.19       15.00      5.07 o 
   7   0  10        6.65       10.45      7.25 o 
   8   0  10       52.76       59.13      7.95 o 
 -11   1  10        9.24        7.09      4.06 o 
 -10   1  10       68.08       69.60      5.55 o 
  -9   1  10       37.65       38.88      4.51 o 
  -8   1  10       18.24       27.90      4.09 o 
  -7   1  10       72.68       70.81      5.09 o 
  -6   1  10        2.21        2.20      2.97 o 
  -5   1  10      208.43      214.34      7.76 o 
  -4   1  10      239.49      246.14      8.45 o 
  -3   1  10       62.70       52.62      4.40 o 
  -2   1  10        1.35       -2.34      2.34 o 
  -1   1  10      261.41      259.38      6.98 o 
   0   1  10       32.89       30.83      4.59 o 
   1   1  10      152.19      151.84      8.20 o 
   2   1  10      131.74      128.25      9.92 o 
   3   1  10        4.22        3.40      2.74 o 
   4   1  10       58.67       66.02      3.66 o 
   5   1  10       16.34       18.42      3.21 o 
   6   1  10       50.31       64.30      4.52 o 
   7   1  10       77.39       86.03      5.20 o 
   8   1  10        0.00        1.68      3.87 o 
 -11   2  10        0.41        2.07      3.83 o 
 -10   2  10        0.00       -1.14      3.35 o 
  -9   2  10       21.14       14.28      3.63 o 
  -8   2  10       51.28       56.66      4.87 o 
  -7   2  10       99.67      119.23      6.22 o 
  -6   2  10       80.70       79.31      5.19 o 
  -5   2  10        1.43        1.07      2.61 o 
  -4   2  10        9.31        7.65      2.94 o 
  -3   2  10      392.48      384.82     10.60 o 
  -2   2  10       34.87       31.67      3.72 o 
  -1   2  10        8.09        9.41      2.02 o 
   0   2  10        8.53       10.89      2.38 o 
   1   2  10      403.50      386.18     14.79 o 
   2   2  10      223.87      215.19     10.51 o 
   3   2  10      105.78      119.77      5.74 o 
   4   2  10       17.66       19.35      3.11 o 
   5   2  10        1.75        2.23      2.65 o 
   6   2  10       43.34       46.80      4.72 o 
   7   2  10       64.03       72.10      5.60 o 
   8   2  10       25.22       21.47      4.94 o 
 -11   3  10        0.65       -4.56      4.56 o 
 -10   3  10       24.30       21.18      7.70 o 
  -9   3  10       40.76       41.60      5.48 o 
  -8   3  10       28.34       28.55      4.81 o 
  -7   3  10        0.22       -1.65      3.22 o 
  -6   3  10      146.70      137.89      7.13 o 
  -5   3  10       40.61       29.60      3.74 o 
  -4   3  10       56.54       50.27      4.24 o 
  -3   3  10       31.05       25.37      3.63 o 
  -2   3  10        0.10       -2.44      2.44 o 
  -1   3  10        0.01        1.55      1.73 o 
   0   3  10        0.13        2.91      1.95 o 
   1   3  10       23.91       30.48      3.03 o 
   2   3  10        1.19        0.82      2.47 o 
   3   3  10       60.08       58.13      5.48 o 
   4   3  10        8.08        7.75      3.36 o 
   5   3  10       69.49       73.72      5.56 o 
   6   3  10        3.53        5.94      3.26 o 
   7   3  10        0.75       -2.55      3.06 o 
   8   3  10       23.78       23.80      5.73 o 
 -10   4  10       26.51       36.28      6.71 o 
  -9   4  10       14.13       14.00      5.05 o 
  -8   4  10       30.86       32.99      5.20 o 
  -7   4  10       15.97       18.82      4.10 o 
  -6   4  10        9.84        3.63      3.23 o 
  -5   4  10       10.63       14.10      3.72 o 
  -4   4  10        0.55       -2.61      2.80 o 
  -3   4  10       27.86       20.47      6.57 o 
  -2   4  10        2.07        4.94      3.22 o 
  -1   4  10        1.91       -0.55      1.94 o 
   0   4  10        2.96        3.87      3.04 o 
   1   4  10       55.11       47.90      4.95 o 
   2   4  10       84.98       72.17      4.72 o 
   3   4  10       34.07       31.74      3.88 o 
   4   4  10        2.31       -0.25      2.77 o 
   5   4  10       40.02       38.98      4.47 o 
   6   4  10        0.19        0.17      3.01 o 
   7   4  10       33.47       41.90      5.86 o 
 -10   5  10       33.04       44.41      8.03 o 
  -9   5  10        0.90       -3.18      3.18 o 
  -8   5  10       96.70       89.97      6.34 o 
  -7   5  10       31.27       24.11      4.08 o 
  -6   5  10        9.76        7.74      3.79 o 
  -5   5  10       15.61       14.30      3.86 o 
  -4   5  10        0.95        1.93      3.12 o 
  -3   5  10       85.84       75.32      6.35 o 
  -2   5  10       27.73       21.74      4.00 o 
  -1   5  10        2.72        2.95      2.18 o 
   0   5  10       28.40       37.60      3.49 o 
   1   5  10        1.48       -1.04      2.35 o 
   2   5  10       37.41       41.41      3.96 o 
   3   5  10       12.48       17.13      3.69 o 
   4   5  10        6.85        9.61      4.38 o 
   5   5  10        0.06        1.41      3.47 o 
   6   5  10       16.66       16.08      4.71 o 
   7   5  10        0.29        2.08      4.06 o 
  -9   6  10       47.35       46.98      5.40 o 
  -8   6  10        5.14        7.18      4.63 o 
  -7   6  10        5.13        5.04      4.46 o 
  -6   6  10        1.46        5.64      4.32 o 
  -5   6  10        1.57       -0.62      3.87 o 
  -4   6  10       17.61       18.64      4.96 o 
  -3   6  10       17.27        7.20      4.61 o 
  -2   6  10       69.41       47.27      9.88 o 
  -1   6  10       82.00       88.31      5.35 o 
   0   6  10        2.70        0.59      2.66 o 
   1   6  10       19.32       16.96      3.59 o 
   2   6  10        9.88       13.48      3.52 o 
   3   6  10       10.64        8.71      3.51 o 
   4   6  10        0.18        2.64      2.89 o 
   5   6  10        1.43        1.66      3.21 o 
   6   6  10       13.64       18.92      4.22 o 
  -8   7  10       36.10       43.11      6.99 o 
  -7   7  10        9.89        4.39      4.68 o 
  -6   7  10        7.31        9.82      5.61 o 
  -5   7  10       15.29       12.18      6.26 o 
  -4   7  10        0.29       -1.88      3.78 o 
  -3   7  10       67.26       73.65      7.51 o 
  -2   7  10      102.43      104.82      8.42 o 
  -1   7  10       45.02       41.84      6.24 o 
   0   7  10        0.99        3.89      3.18 o 
   1   7  10       11.40        6.65      3.24 o 
   2   7  10       14.10       15.24      3.76 o 
   3   7  10       14.86       11.45      3.76 o 
   4   7  10        2.77        6.49      3.34 o 
   5   7  10       23.73       33.27      4.46 o 
  -7   8  10        6.54        2.08      7.42 o 
  -6   8  10        6.21        4.81      4.48 o 
  -5   8  10       27.67       33.47      6.26 o 
  -4   8  10       76.35       94.57      8.30 o 
  -3   8  10        0.56        5.75      4.21 o 
  -2   8  10       53.77       48.73      6.55 o 
  -1   8  10       10.99        7.28      4.39 o 
   0   8  10        2.93       -2.77      2.77 o 
   1   8  10        6.82        5.46      3.24 o 
   2   8  10        0.22       -0.38      3.15 o 
   3   8  10        9.64       10.98      3.73 o 
   4   8  10        2.99        5.46      3.23 o 
  -4   9  10       20.41       33.11      6.00 o 
  -3   9  10        2.58        6.27      4.34 o 
  -2   9  10        0.01       -1.18      6.02 o 
  -1   9  10        8.84       16.43      5.00 o 
   0   9  10        1.44       -3.80      3.80 o 
   1   9  10        0.02       -2.50      3.07 o 
   2   9  10       27.64       24.56      7.52 o 
 -10   1  11       28.10       27.13      5.17 o 
  -9   1  11       41.36       39.03      4.84 o 
  -8   1  11       79.07       67.00      5.90 o 
  -7   1  11        9.52        6.47      3.48 o 
  -6   1  11        2.06        1.08      2.95 o 
  -5   1  11        0.92       -2.78      2.78 o 
  -4   1  11        9.31        7.22      3.07 o 
  -3   1  11       16.08       15.30      3.37 o 
  -2   1  11       16.31       18.31      4.65 o 
  -1   1  11       14.51       14.50      3.35 o 
   0   1  11       33.72       40.74      6.39 o 
   1   1  11        4.08        5.51      2.84 o 
   2   1  11        7.52        5.18      3.68 o 
   3   1  11       63.28       58.40      5.06 o 
   4   1  11       10.99       10.28      3.01 o 
   5   1  11       55.60       48.06      4.24 o 
   6   1  11       36.88       33.10      6.74 o 
 -10   2  11       14.06       12.42      4.75 o 
  -9   2  11        1.27        0.61      3.66 o 
  -8   2  11      101.26       98.96      7.32 o 
  -7   2  11        2.91        0.77      3.38 o 
  -6   2  11        0.49       -0.57      2.80 o 
  -5   2  11       68.33       77.29      5.37 o 
  -4   2  11       42.28       46.48      4.46 o 
  -3   2  11       26.35       23.18      3.78 o 
  -2   2  11       35.09       32.61      4.02 o 
  -1   2  11        0.71       -0.99      2.72 o 
   0   2  11        2.53       -2.88      4.18 o 
   1   2  11        8.48        7.41      3.01 o 
   2   2  11        3.02        6.30      2.96 o 
   3   2  11       12.36        2.68      3.66 o 
   4   2  11       10.75       17.73      3.71 o 
   5   2  11        0.46       -0.67      3.02 o 
   6   2  11       48.53       39.72      4.86 o 
  -9   3  11       16.19       10.33      4.38 o 
  -8   3  11       55.13       51.38      7.18 o 
  -7   3  11        3.28       -0.56      3.58 o 
  -6   3  11        0.00        3.62      3.45 o 
  -5   3  11       18.66       17.26      4.16 o 
  -4   3  11        0.14       -0.66      3.11 o 
  -3   3  11        2.86        2.50      3.69 o 
  -2   3  11       87.43       82.76      6.30 o 
  -1   3  11       69.78       71.44      7.92 o 
   0   3  11       27.15       25.23      4.61 o 
   1   3  11        3.79        2.01      2.63 o 
   2   3  11       67.59       65.63      4.86 o 
   3   3  11        0.99       -2.87      3.26 o 
   4   3  11       70.38       73.15      9.72 o 
   5   3  11       30.68       23.34      4.99 o 
   6   3  11        0.01       -0.11      3.28 o 
  -9   4  11        6.38        0.65      9.34 o 
  -8   4  11        0.01        2.70      4.64 o 
  -7   4  11       15.48       14.64      5.46 o 
  -6   4  11      145.53      124.41     13.89 o 
  -5   4  11        1.79        6.34      3.59 o 
  -4   4  11       28.89       22.07      5.60 o 
  -3   4  11       48.79       46.67      7.57 o 
  -2   4  11        0.16        0.68      3.27 o 
  -1   4  11       19.53       18.96      4.19 o 
   0   4  11       12.73       10.49      3.74 o 
   1   4  11        8.13        5.62      3.56 o 
   2   4  11       15.98       17.41      3.37 o 
   3   4  11       28.22       26.19      3.98 o 
   4   4  11        3.36        3.41      3.23 o 
   5   4  11       40.09       46.11      5.84 o 
  -8   5  11       17.51       29.78      6.56 o 
  -7   5  11        0.45       -4.06      4.06 o 
  -6   5  11        3.07        4.41      7.37 o 
  -5   5  11       19.86       21.61      5.60 o 
  -4   5  11        0.48       -3.34      4.27 o 
  -3   5  11       11.46        5.45      4.52 o 
  -2   5  11        3.79        1.60      4.43 o 
  -1   5  11        6.03        7.05      4.64 o 
   0   5  11       37.22       44.87      8.26 o 
   1   5  11       22.72       16.08      5.31 o 
   2   5  11        6.02        7.14      3.28 o 
   3   5  11        6.46        5.83      3.50 o 
   4   5  11       32.57       46.88      6.37 o 
   5   5  11        0.21       -2.95      2.95 o 
  -7   6  11        0.09        0.56      4.56 o 
  -6   6  11       22.69       27.02      6.11 o 
  -5   6  11        4.33       -1.73      6.30 o 
  -4   6  11        5.46        3.67     11.46 o 
  -3   6  11        0.53        6.47      4.67 o 
  -2   6  11       59.35       67.01      7.73 o 
  -1   6  11        1.29        0.32      4.22 o 
   0   6  11       29.03       32.40      6.02 o 
   1   6  11       21.28       10.74      5.08 o 
   2   6  11       21.04       18.19      6.53 o 
   3   6  11        6.22        5.64      3.46 o 
   4   6  11       26.03       29.25      4.26 o 
  -6   7  11       69.13       72.38      8.20 o 
  -5   7  11       33.41       43.17      9.33 o 
  -4   7  11        0.40       -3.56      3.56 o 
  -3   7  11       59.94       58.22      7.50 o 
  -2   7  11       19.78       22.41      5.75 o 
  -1   7  11       79.38       65.05     10.82 o 
   0   7  11       24.60       25.80     10.97 o 
   1   7  11        6.37        9.75      4.96 o 
   2   7  11       73.45       72.55      8.08 o 
   3   7  11        0.12       -0.40      6.02 o 
  -3   8  11       14.63       23.04      5.70 o 
  -2   8  11        0.61        4.70      4.60 o 
  -1   8  11        0.37        4.39      5.89 o 
   0   8  11       56.25       63.08      7.79 o 
  -8   0  12       19.35       25.45     12.31 o 
  -7   0  12        1.91       -1.70      4.33 o 
  -6   0  12        9.56       16.73      6.02 o 
  -5   0  12        7.86        4.68      5.28 o 
  -4   0  12       97.85      105.67      8.85 o 
  -3   0  12       65.34       72.85      7.78 o 
  -2   0  12       11.25       12.36      9.48 o 
  -1   0  12       74.33       74.70      9.63 o 
   0   0  12       75.25       49.97      7.00 o 
   1   0  12       46.62       46.29      6.84 o 
   2   0  12        4.33        4.85      4.89 o 
   3   0  12       18.85       26.69      6.06 o 
   4   0  12       58.69       64.52      8.82 o 
   5   0  12       85.41       82.63     13.03 o 
  -8   1  12       55.84       69.98      6.91 o 
  -7   1  12       45.18       52.01      6.12 o 
  -6   1  12        9.04        4.72      3.22 o 
  -5   1  12      280.35      282.13      9.92 o 
  -4   1  12       25.01       29.39      4.33 o 
  -3   1  12      148.44      135.29      6.89 o 
  -2   1  12        0.39        2.31      2.99 o 
  -1   1  12       86.63       97.15      6.01 o 
   0   1  12       15.52        5.88      5.15 o 
   1   1  12        0.01        0.59      2.98 o 
   2   1  12       91.40       92.55      6.16 o 
   3   1  12        0.12       -3.54      3.54 o 
   4   1  12       41.71       39.54      5.75 o 
   5   1  12       37.62       27.75      6.95 o 
  -8   2  12        1.08        0.30      3.87 o 
  -7   2  12        0.11       -3.46      3.46 o 
  -6   2  12       24.56       22.92      4.95 o 
  -5   2  12       26.97       30.16      5.23 o 
  -4   2  12      142.31      147.76      8.67 o 
  -3   2  12       97.49       97.30      7.21 o 
  -2   2  12       34.73       40.46      5.53 o 
  -1   2  12       47.42       41.69      5.40 o 
   0   2  12        2.76        7.12      3.84 o 
   1   2  12        1.95        4.58      3.63 o 
   2   2  12        2.40       -3.41      3.52 o 
   3   2  12        0.54       -0.90      3.62 o 
   4   2  12        1.75        3.38      3.37 o 
  -7   3  12        4.02        2.95      3.93 o 
  -6   3  12        0.35       -4.71      4.85 o 
  -5   3  12        1.69        1.78      3.86 o 
  -4   3  12      115.32      108.26      8.37 o 
  -3   3  12       18.60        9.53      6.81 o 
  -2   3  12       22.89       21.88      4.79 o 
  -1   3  12       17.66       17.47      4.48 o 
   0   3  12        0.03       -1.88      3.43 o 
   1   3  12       22.32       23.51      4.86 o 
   2   3  12       10.17        9.21      3.97 o 
   3   3  12       55.97       50.98      6.32 o 
   4   3  12       30.70       42.50      8.90 o 
  -7   4  12       18.15       19.89      6.25 o 
  -6   4  12        1.55        0.43      4.60 o 
  -5   4  12        8.56       17.73      5.73 o 
  -4   4  12        0.59       -3.60      3.60 o 
  -3   4  12        0.72       -2.45      3.34 o 
  -2   4  12        0.03        3.64      3.65 o 
  -1   4  12        3.20       -0.04      4.57 o 
   0   4  12        9.33       13.96      4.21 o 
   1   4  12        1.00       -2.67      3.49 o 
   2   4  12        8.05       11.00      5.27 o 
   3   4  12        2.01        2.47      4.92 o 
  -6   5  12        1.92        9.33      5.35 o 
  -5   5  12        5.67        7.51      5.03 o 
  -4   5  12        7.28        2.31      4.55 o 
  -3   5  12        8.00        4.32      4.60 o 
  -2   5  12        0.40       -2.31      4.23 o 
  -1   5  12        9.69       10.86      4.95 o 
   0   5  12        5.01        4.38      4.85 o 
   1   5  12        0.35       -1.14      4.23 o 
   2   5  12        0.21       -1.10      4.25 o 
  -4   6  12        5.25       11.59      5.41 o 
  -3   6  12        9.44        7.97      6.22 o 
  -2   6  12       19.77       20.85      6.07 o 
  -1   6  12       33.02       30.17     13.59 o 
   0   6  12        0.84       -4.22      4.46 o 
   1   6  12       10.46        5.28      7.18 o 
  -5   1  13        7.89        7.10      4.33 o 
  -4   1  13        1.05       -1.28      5.92 o 
  -3   1  13        1.51        4.58      4.12 o 
  -2   1  13        6.97        2.47      3.89 o 
  -1   1  13        0.39        0.74      3.92 o 
   0   1  13        0.00       -4.41      4.45 o 
   1   1  13       56.61       49.77      6.34 o 
   2   1  13        0.07        5.21      4.41 o 
  -5   2  13      116.18      110.64      8.26 o 
  -4   2  13        4.50       10.82      4.50 o 
  -3   2  13       13.89       14.88      4.52 o 
  -2   2  13        7.94        6.87      4.25 o 
  -1   2  13        0.09       -2.25      3.56 o 
   0   2  13       31.06       29.35      5.41 o 
   1   2  13        2.25        6.24      6.90 o 
  -4   3  13       37.97       38.46      5.89 o 
  -3   3  13        0.35        1.69      4.09 o 
  -2   3  13        0.00       -2.80      3.70 o 
  -1   3  13        6.72        7.45      4.18 o 
   0   3  13        4.46        5.48      3.91 o 
                                                 
